# Supplementary material for: Fertility-preserving myeloablative conditioning using single-dose CD117 antibody-drug conjugate in a rhesus gene therapy model
Source: Nat Commun. 2023 Oct 12;14:6291. doi: 10.1038/s41467-023-41153-5 (PMC10570335; doi:10.1038/s41467-023-41153-5)
Supplement: Supplementary file 3 — Source Data [file 41467_2023_41153_MOESM3_ESM.xlsx]

## Sheet: Figure 1
Figure 1A										Figure 1C
CD34+ cell killing assay										ADC clearance
Conc. (M)	Human CD117-ADC	Human IgG-ADC	Rhesus CD117-ADC	Rhesus IgG-ADC	Human CD117-ADC SD	Human IgG-ADC SD	Rhesus CD117-ADC SD	Rhesus IgG-ADC SD		Hours Post Administration (h)	0.2 mg/kg	0.3 mg/kg	0.4 mg/kg	0.6 mg/kg
1e-07	0.89	0.69	0.135	0.225	0.595735	0.0781025	0.190919	0.219203		0.08	5037.5	7440	8176.25	15619.5
3.33e-08	2.77333	3.60333	1.76	2.83	1.76001	1.60051	1.04652	1.69706		24	689.75	1356.25	2824.88	5053.2
1.11e-08	3.19333	56.94	2.77	26.44	1.56756	2.60133	1.72534	8.68327		48	31	15.5	961	1720.4
3.7e-09	2.59667	88.5933	3.85	75.685	1.19249	8.73503	1.54149	9.97728		72			150.02	1034.3
1.23e-09	2.90333	84.5267	3.81	102.4	1.70066	12.4576	1.00409	3.1537		96				606.7
4.12e-10	4.17333	90.1767	5.315	101.485	2.04842	5.98295	0.0777817	1.71827
1.37e-10	12.7	98.5233	8.36	106.66	5.13466	2.12623	0.0565685	3.57796
4.57e-11	60.24	100.08	27.335	105.245	5.11949	2.43838	1.88798	0.982878
1.52e-11	88.8667	105.4	75.195	90.69	9.99826	13.613	5.09824	18.1868
5.08e-12	94.5933	106.497	98.92	101.12	1.90001	13.2845	1.45664	4.35578
1.69e-12	91.8767	103.943	102.51	103.905	7.71574	8.65432	0.834386	7.13471
5.65e-13	108.14	101.88	102.79	94.6	2.26634	7.66632	3.74767	1.32936
1.88e-13	104.28	96.05	91.86	91.78	6.77099	11.4474	1.23037	6.36396

## Sheet: Figure 2
Figure 2B						Figure 2C							Figure 2D
JJ50						JJ50							JJ50
Days	Gr (1e3/ul)	Lym (1e3/ul)	Ret (1e3/ul)	PLT (1e3/ul)		Days	AST (U/l)	ALT (U/l)	LDH (U/l)	TBIL (mg/dl)	ALB (g/dl)		Days	BUN (mg/dl)	CREA (mg/dl)	K (mmol/l)
87	1.47288	2.89104	46.501	170		87	73	242	827	0.2	4.2		87	17	0.8	4.6
80	1.48176	2.26968	42.413	162		80	81	228	1047	0.1	4.2		80	15	0.9	3.5
73	4.10868	1.76952	57.456	151		73	69	239	476	0.1	4.6		73	20	1	3.6
65	0.96571	2.4412	24.123	131		65	115	516	482	0.1	4.4		65	18	1	3.7
59	1.50768	2.5704	24.64	125		59	70	362	653	0.1	4.7		59	17	0.9	3.2
52	2.78184	2.01891	18.336	122		52	79	245	852	0.1	4.6		52	18	0.9	3.4
45	2.82999	2.03949	37.17	143		45	37	70	512	0.1	4.2		45	17	0.9	3.8
34	3.86152	1.88968	155.001	273		34	48	64	1166	0.1	3.7		34	18	1.1	3.9
28	9.79665	1.79545	345.161	254		28	58	80	857	0.1	4.2		28	16	1.6	3.1
27	8.81335	2.75639	352.1	249		24	29	31	917	0.1	3.5		24	8	1	4.2
26	9.82368	3.07152	329.658	369		22	44	34	1449	0.1	3.5		22	7	0.9	4.3
24	13.1566	3.06545	230.74	536		20	36	22	2172	0.1	3.8		20	8	1	4.4
23	14.9647	3.7947	208.788	574		17	42	28	2250	0.1	3.8		17	6	0.9	4.5
22	14.4492	3.848	190.474	566		15	46	38	2250	0.1	4		15	6	1	3.9
21	16.2638	4.11684	183.816	600		13	27	43	443	0.1	3.8		13	13	0.9	3.2
20	22.8939	4.08709	161.46	584		10	31	52	441	0.1	3.8		10	16	0.9	3.3
19	18.8731	3.94714	142.29	652		8	41	38	887	0.1	3.8		8	15	0.9	3.9
18	15.0322	4.03087	108.57	702		6	34	32	863	0.1	3.7		6	12	0.9	4
17	8.3805	3.8203	69.936	710		1	42	47	683	0.1	3.6		1	15	0.9	4
16	8.76128	4.44752	53.196	647		0	29	39	883	0.1	3.9		0	19	0.9	3.9
15	4.291	2.597	25.143	426		-7	42	70	633	0.1	2.4		-7	9	0.9	2.6
14	0.1216	1.2901	8.372	219		-7	52	90	924	0.1	3.3		-7	8	0.9	2.7
13	0.00889	1.15062	2.619	112		-12	47	85	378	0.1	3.8		-12	17	0.9	3.1
12	0.00984	1.21032	1.896	84		-29	51	76	784	0.1	4.4		-29	20	0.9	3.6
11	0	1.44942	2.004	80
10	0.09045	1.2204	3.35	126
9	1.18016	1.35936	2.624	186
8	5.26959	1.42003	5.248	247
7	2.91078	1.71915	2.656	307
6	3.17098	1.57112	4.788	384
5	4.82163	1.41075	4.914	460
4	4.20112	1.79872	10.904	529
3	5.30912	1.46848	30.66	521
2	4.05528	1.3296	97.614	553
1	5.31708	1.6284	201	534
0	5.68512	2.47104	346.423	560
-5	16.4741	2.1006	82.485	175
-7	30.3805	7.64764	66.23	187
-8	44.3233	10.6523	118.151	283
-9	18.7252	5.6231	164.154	310
-10	17.923	4.93845	119.07	309
-11	17.663	3.68445	107.67	299
-12	4.0527	3.3733	96.681	301
-22	2.99968	3.1992	84.132	259
-29	3.58392	2.3217	143.04	354
ZJ10						ZJ10							ZJ10
Days	Gr (1e3/ul)	Lym (1e3/ul)	Ret (1e3/ul)	PLT (1e3/ul)		Days	AST (U/l)	ALT (U/l)	LDH (U/l)	TBIL (mg/dl)	ALB (g/dl)		Days	BUN (mg/dl)	CREA (mg/dl)	K (mmol/l)
86	1.32848	2.06131	40.089	200		86	75	282	951	0.1	4.1		86	12	0.8	3.5
86	1.32	2.14125	53.235	207		72	59	259	543	0.1	4		72	7	0.9	3.3
72	0.5404	1.9992	39.24	150		65	75	185	752	0.1	4		65	13	0.9	4
65	0.2489	1.52	31.236	158		58	63	217	540	0.1	4		58	14	0.9	3.8
58	0.7904	1.15024	30.348	147		51	54	74	1096	0.1	4.3		51	13	1.1	3.6
51	2.44776	0.65142	23.496	162		42	32	45	332	0.1	3.5		42	9	1	3.1
42	0.95832	1.01112	90.9	238		33	33	37	602	0.1	3.3		33	9	1.2	2.8
36	2.11926	1.26126	214.389	276		30	41	48	710	0.1	3.4		30	10	1.8	3.1
34	2.96208	1.17744	117.549	193		28	52	67	873	0.1	3.3		28	17	2.3	3.4
33	1.90047	1.23981	85.184	181		26	35	45	1155	0.1	3.5		26	16	2	3.8
32	1.88853	1.67118	65.313	191		23	52	39	1721	0.1	3.4		23	10	0.9	4.3
31	3.3887	1.5792	55.125	180		21	43	21	2250	0.1	3.2		21	4	0.7	3.4
30	2.724	1.668	39.82	178		19	24	17	1572	0.1	3.1		19	7	0.8	3.2
29	3.4125	1.9575	43.434	170		16	23	33	512	0.1	3.8		16	5	0.8	3.2
28	3.6453	1.6878	51.216	185		14	40	42	607	0.1	4.1		14	6	0.7	3.3
26	9.08579	3.99249	90.354	209		12	45	39	756	0.1	3.9		12	8	0.9	3.3
25	10.9604	2.18841	83.845	246		9	46	33	617	0.1	3.5		9	9	0.9	3.4
24	13.3411	2.73615	58.216	285		7	49	33	553	0.1	3.6		7	11	0.9	3.4
23	14.1145	2.14705	31.671	350		6	39	38	439	0.1	3.9		6	10	0.8	3.2
22	9.88416	2.00772	21.041	420		2	40	63	368	0.1	3.6		2	9	0.8	3.5
21	13.192	1.96026	19.788	455		0	42	78	404	0.1	3.6		0	16	0.9	3.4
20	6.66462	1.50411	14.688	431		-1	43	102	389	0.1	3.9		-1	13	0.9	3.3
19	1.11111	0.9702	15.015	287		-5	42	133	456	0.1	3.5		-5	10	0.8	3.3
18	0.01045	0.3498	16.4	149		-27	47	58	1058	0.1	2.9		-27	16	0.9	2.2
17	0.00988	0.2301	4.812	56		-28	42	73	1321	0.1	3.5		-28	15	0.9	3.4
16	0.01015	0.26999	2.52	27
15	0.02014	0.34998	2.514	17
14	0	0.55	1.224	14
13	0	0.44022	2.807	10
12	0	0.34	1.644	18
11	0.01984	0.30016	0.814	28
10	0.02014	0.50986	2.989	13
9	0.24975	0.50025	1.218	6
8	1.85998	0.39098	1.269	21
7	1.7289	0.51076	1.796	64
6	2.541	0.66	3.437	137
5	2.0874	0.6909	4.84	214
4	3.5188	0.80099	8.415	275
3	3.22083	0.85164	14.21	261
2	2.54436	0.57876	22.172	269
1	3.92921	0.70006	35.85	227
0	2.1725	1.2008	53.126	246
-1	2.58712	1.16952	57.96	230
-5	1.56006	1.12992	77.106	261
-8	1.71024	1.07856	135.96	307
-12	2.6004	0.9108	83.881	506
-15	3.45113	0.72852	119.75	584
-19	2.562	1.1382	93.94	521
-22	2.22807	0.90103	206.018	315
-27	34.2873	3.67659	86.925	184
-28	54.0675	4.806	134.64	389
-29	16.4772	2.93991	160.27	402
-30	19.0014	1.79868	131.786	375
ZI07						ZI07							ZI07
Days	Gr (1e3/ul)	Lym (1e3/ul)	Ret (1e3/ul)	PLT (1e3/ul)		Days	AST (U/l)	ALT (U/l)	LDH (U/l)	TBIL (mg/dl)	ALB (g/dl)		Days	BUN (mg/dl)	CREA (mg/dl)	K (mmol/l)
14	0	0.46992	1.77	11		14	324	334	4500	0.4	3.8		14	10	0.6	3.2
13	0	0.31008	3.357	10		13	850	495	99999.9	0.4	3.8		13	14	0.8	3.9
12	0	0.17	4.84	7		12	578	435	99999.9	0.4	5		12	11	0.7	3.1
11	0	0.35	2.09	6		9	1	750	1	0.4	4.7		9	11	0.6	3.6
10	0	0.26	1.796	5		7	644	306	99999.9	0.3	4.4		7	15	0.6	3.8
9	0	0.35	1.24	7		5	205	126	2204	0.1	5.3		5	14	0.7	4
8	0.12985	0.40015	2.317	11		2	61	46	780	0.1	5.1		2	11	0.6	3.6
7	0.31008	0.44992	2.936	9		0	43	37	806	0.1	5.1		0	15	0.6	4.9
6	1.27955	0.29045	2.265	13
5	2.6312	0.34983	3.409	43
4	2.92904	0.33128	5.148	116
3	3.96089	0.28877	10.879	236
2	6.0515	0.338	26.562	324
1	8.1696	0.4884	40.32	330
0	5.7669	0.7614	52.576	326
0	2.84829	0.58121	44.863	340
-2	2.85956	0.81868	78.736	397
-9	3.0616	1.0105	46.64	315

## Sheet: Figure 3
Figure 3B						Figure 3C				Figure 3D			Figure 3E
ZL13						ZL13				ZL13			ZL13
Days	Gr (1e3/ul)	Lym (1e3/ul)	Ret (1e3/ul)	PLT (1e3/ul)		Days	VCN in Gr	VCN in Lym		Days	%F-cells		Days	%γ-globin
51	1.90896	1.23	81.081	159		10	0.139306	0.396392		10	0.81		10	1.08369
44	2.80891	1.03168	47.168	150		15	0.04	0.017341		15	11.505		15	4.62527
42	1.50046	0.45969	38.502	75		22	0.04	0.0103804		22	9.09		22	4.32624
39	3.49758	0.83079	58.65	102		30	0.0436664	0.00641798		30	6.42		30	3.90394
37	4.16976	1.15048	111.384	109		42	0.0173611	0.00471128		42	8.13667		42	3.33813
36	7.41195	0.58968	138.448	117		148	0.0399776	0.0267992		148	0.64		148	0.912403
35	5.53014	1.01178	158.517	122		192	0.0532404	0.0128656		192	1.411		192	0.825642
32	3.59008	0.37024	84.15	60		206	0.0486528	0.0246432		206	1.668		206	0.889452
30	2.25	0.9108	205.868	206		234	0.0092265	0.00414427		234	1.542		262	0.470877
29	2.94206	1.26764	286.442	214		262	0.0155063	0.00525291		262	0.57		283	0.333228
28	2.82338	1.23816	313.698	202		283	0.0128775	0.00365309		283	0.662		309	0.832527
25	4.9232	1.19	220.848	232		309	0.0131542	0.00475722		309	0.704		346	0.662407
23	5.20207	0.89235	180.498	264		346	0.0117353	0.00284176		346	0.664		374	0.460254
22	7.50986	1.13898	247.755	323		374	0.0169724	0.00704916		374	0.525		400	1.61819
21	6.5208	1.34706	334.761	339		400	0.0106648	0.00382851		400	1.74		540	0.427513
20	5.5675	1.8785	379.262	346		428	0.0181611	0.00464641		428	0.966		568	0.274947
19	4.15008	1.75032	435.24	375		456	0.0356077	0.0160309		456	0.76
18	5.8401	2.8119	403.55	356		484	0.0147	0.0068		568	0.3738
16	7.23065	4.57045	387.55	358		507	0.006	0.004		591	1.026
15	10.8231	4.00596	337.025	386		540	0.0094	0.00786
14	11.6198	6.15168	288.806	464		568	0.01855	0.00923
13	12.1298	4.45863	205.328	506
12	11.7552	3.8868	143.092	612
11	6.9993	2.4948	64.78	597
10	1.81007	1.8272	30.1	377
9	1.75028	1.21072	7.032	157
8	0.03045	0.28971	4.944	80
7	0.08991	0.15012	3.89	40
6	0	0.55005	2.808	27
5	0	0.75	3.5	16
4	0.02992	0.63988	1.84	25
3	0.70065	0.6399	1.5	47
2	4.72924	0.72884	3.064	77
1	3.4891	0.5904	1.608	116
0	4.93064	0.76076	2.005	140
-1	5.778	0.57138	4.34	181
-2	10.4639	0.3294	7.125	185
-3	3.64752	0.5811	14.442	204
-4	5.35665	0.5904	33.264	216
-5	3.48129	0.3807	49.305	229
-6	6.0143	0.5891	64.192	239
-10	3.19347	0.44799	68.385	260
-13	3.24818	0.49166	165.49	331
-17	3.57012	0.38824	121.05	327
-20	5.899	0.63154	145.8	317
-24	9.33357	2.07132	193.148	128
-27	42.9623	6.05949	117.855	74
-28	67.4831	9.55662	188.032	179
-29	28.2341	2.1987	199.172	209
-30	18.1048	1.272	164.004	220
ZJ62						ZJ62				ZJ62			ZJ62
Days	Gr (1e3/ul)	Lym (1e3/ul)	Ret (1e3/ul)	PLT (1e3/ul)		Days	VCN in Gr	VCN in Lym		Days	%F-cells		Days	%γ-globin
83	1.50192	2.74905	36.18	187		7	3.90232	1.38831		7	0.265		7	0.845683
71	1.66852	1.38168	34.1	169		15	1.75	0.291318		15	5.04		15	6.77893
62	1.14921	1.94925	29.204	174		21	0.43	0.274016		21	7.584		21	7.04664
56	1.29096	1.29888	33.264	154		34	0.221544	0.689203		34	9.67		34	6.03653
48	2.67297	1.38861	25.162	122		140	0.260195	0.0995111		140	9.774		140	3.74991
43	3.14127	1.73847	30.972	148		184	0.381564	0.106949		184	7.681		198	6.74274
36	2.77983	1.26775	99.724	155		198	0.433368	0.166047		198	8.85		254	4.02358
34	3.00423	0.80867	101.122	170		226	0.0541085	0.0228236		226	6.571		275	3.07437
31	6.06564	1.15038	85.746	184		254	0.0805298	0.0375164		254	4.873		301	7.81247
30	5.09404	1.08836	82.212	173		275	0.0630949	0.0243039		366	6.266		338	5.70324
29	5.36734	1.17304	106.148	177		301	0.0841438	0.028373		392	10.63		366	5.37671
28	6.69636	1.44628	116.22	191		338	0.0923977	0.0298871		420	10.242		392	11.136
27	11.1953	2.08978	156.705	229		366	0.12385	0.0396647		448	9.11		448	5.8102
26	11.8471	2.36358	188.788	226		392	0.0846312	0.0314601		583	11.19		532	6.86189
25	15.0497	2.78766	217.875	248		420	0.104821	0.0469087					560	5.63324
24	16.7458	2.7472	215.586	265		448	0.218494	0.0810525
23	22.1013	3.68804	236.325	293		476	0.12	0.022
22	22.7936	3.4272	229.863	325		499	0.03	0.033
21	24.5881	3.67784	189.995	340		532	0.12	0.0315
20	26.122	4.45113	185.92	368		560	0.08492	0.061
19	26.7665	4.288	181.44	417
18	28.3296	5.2664	168.378	459
17	24.2293	4.04844	143.541	433
16	21.8372	4.31072	135.538	459
15	18.0068	3.8637	110.026	469
14	18.5378	4.0095	115.362	527
13	18.7836	3.2427	119.568	463
12	12.4654	2.48352	108.432	368
11	8.83225	2.43775	64.827	287
10	5.23852	1.54336	28.86	191
9	3.213	0.9198	8.76	89
8	1.94036	0.72899	3.536	47
7	0.54948	0.58026	2.604	22
6	0.0702	0.57005	2.2	22
5	0	0.6699	2.628	18
4	0	0.4998	9.282	40
3	0.23023	0.53977	2.28	85
2	3.59955	0.60203	5.64	154
1	2.48178	0.61889	5.291	241
0	2.2896	0.87132	26.35	375
-2	4.0326	0.611	11.88	461
-3	2.26873	0.66926	15.808	521
-4	4.08	0.528	25.016	524
-5	3.12192	0.56832	29.884	620
-6	2.97984	0.66816	67.99	685
-11	4.46958	0.9486	47.904	590
-14	7.68096	1.89504	118.556	347
-18	37.5334	1.51088	60.634	114
-19	30.6388	4.37697	76.773	182
-20	36.3732	9.62364	129.055	458
-21	39.0831	3.58186	190.89	491
-22	42.0867	2.2687	177.858	521
-23	33.5648	1.58972	136.36	511
-24	4.12555	1.48866	126.67	483
-25	2.92338	1.36782	149.307	462
-28	3.66966	1.39896	207.06	371
H635						H635				H635			H635
Days	Gr (1e3/ul)	Lym (1e3/ul)	Ret (1e3/ul)	PLT (1e3/ul)		Days	VCN in Gr	VCN in Lym		Days	%F-cells		Days	%γ-globin
88	2.34016	2.70936		400		11	0.37	0.139146		11	0.695		20	2.37188
83	2.52765	3.16725	32.509	339		20	0.11	0.09		20	2.91		27	2.6933
81	2.33427	3.07455	40.612	324		27	0.103881	0.0442044		27	3.818		41	12.6223
69	2.91716	2.57912	41.588	308		41	0.103905	0.0785451		41	3.50003		55	10.4108
61	2.48694	2.35119	69.418	238		55	0.371131	0.069252		55	12.085		69	10.6986
55	1.59879	2.05911	92.48	264		69	0.435879	0.161806		69	9.855		83	10.8934
52	2.28852	2.1516	66.297	296		83	0.525101	0.182125		83	10.973		88	13.7076
49	2.88353	2.01793	87.66	211		88	0.395843	0.201567		88	12.03		109	11.7249
47	2.78932	1.98001	99.134	303		109	0.528997	0.14086		109	10.86		137	11.0424
45	2.51713	1.75125	93.798	324		123	0.466301	0.170164		123	9.501		179	11.4107
42	2.25128	1.58788	107.835	264		137	0.51895	0.128366		137	9.376		249	9.24641
41	1.80262	1.47066	118.692	273		151	0.82245	0.33371		151	12.663
40	3.1007	1.44935	104.193	266		167	0.41658	0.0505084		167	8.986
38	2.39258	1.44826	96.728	261		179	0.352547	0.044808		179	10.176
35	3.4709	1.8971	95.264	232		193	0.213036	0.0483		193	12.676
33	2.15934	1.52862	184.128	224		221	0.354126	0.110849		277	3.16795
31	2.43165	2.35898	303.81	219		249	0.122173	0.0412442
28	1.6119	1.7982	358.602	170
27	4.58722	2.07791	400.554	175
26	3.6975	2.16	574.041	179
25	4.18348	2.70144	849.15	193
24	6.24124	4.93368	722.358	249
23	7.19712	5.61344	671	209
22	8.13085	5.37887	590.73	220
21	11.0452	6.996	555.058	213
20	11.0187	4.7628	478.842	185
19	12.0392	5.08956	449.294	166
18	18.5979	4.59012	402.36	138
17	19.0286	5.55002	309.624	125
16	23.5316	6.2134	242.436	129
15	25.1735	5.2155	158.631	111
14	26.4315	6.48672	93.438	97
13	25.2073	4.60485	44.114	79
12	24.3062	5.62485	18.459	51
11	23.0996	4.0448	8.99	64
10	19.7978	2.36829	7.425	90
9	11.3807	2.6292	6.6	128
8	5.36346	1.47908	6.46	140
7	0.19906	1.0491	4.316	109
6	0	0.39015	3.24	55
5	0	0.6402	2.97	38
4	0	0.52	2.1	30
3	0.00986	0.33014	3.48	39
2	0.0099	0.3201	3.784	51
1	0.05978	0.55022	2.97	19
0	0.36	0.5904	2.718	54
-1	1.21002	0.79998	2.853	75
-2	1.89046	0.94952	2.611	140
-3	2.54172	0.99828	2.984	187
-4	2.6892	0.8496	3.555	246
-5	1.75294	0.76874	3.112	297
-6	2.331	0.78921	9.476	277
-7	1.57248	0.95904	35.432	285
-8	2.58216	0.97846	105.728	308
-9	3.23136	1.27776	193.83	331
-10	2.60227	2.59073	175.616	402
-14	4.77696	1.93536	0	408
-16	2.2464	2.0124	0	721
-23	3.43044	3.2985	0	320
-29	28.7289	6.8226	0	370
-30	33.117	5.55456	0	385
H96G						H96G				H96G			H96G
Days	Gr (1e3/ul)	Lym (1e3/ul)	Ret (1e3/ul)	PLT (1e3/ul)		Days	VCN in Gr	VCN in Lym		Days	%F-cells		Days	%γ-globin
81	1.52184	2.30112	41.251	244		6	0.187678	0.0405356		6	0.01		6	0.116761
67	2.12219	2.57943	42.812	232		13	0.04	0.0131299		13	4.37		13	1.73509
61	4.04495	1.96215	39.216	239		20	0.01	0.00184691		20	8.013		20	3.22281
53	2.25225	2.07935	63.928	219		27	0.0042333	0.00230449		27	8.237		27	2.66464
47	0.90298	1.89865	11.523	217		32	0.00580428	0.00384269		32	7.91		32	2.10115
42	4.301	1.13275	22.001	231		53	0.131518	0.0227603		53	6.1		53	3.27404
42	7.68229	1.06119	19.456	274		67	0.23635	0.0356406		67	6.715		67	7.01958
40	2.548	1.108	0	321		81	0.19815	0.0734888		81	8.276		81	8.03488
38	7.8715	0.3979	0	305		95	0.40035	0.0922697		95	9.586		158	3.09475
35	4.49856	0.7952	0	281		111	0.289774	0.0409782		111	6.683		193	5.3081
33	7.3128	0.61494	0	281		123	0.222965	0.017164		123	5.186
32	5.0148	0.8316	0	284		137	0.248761	0.0254445		137	6.245
31	8.526	0.882	0	282		158	0.151739	0.0255772		221	2.756
27	2.814	2.37	74.46	324		165	0.266893	0.0551435
26	4.54936	2.45385	91.378	372		193	0.0588424	0.0202631
24	1.986	2.13495	216.98	323
21	4.4574	3.16388	361.784	351
20	4.30731	3.96228	409.705	414
19	3.3554	2.9139	413.1	405
18	5.7715	5.71718	398.545	468
17	6.80897	4.93318	351.69	445
16	5.42934	3.90312	292.656	355
15	11.8232	4.67142	229.908	295
14	11.6464	4.24369	213.568	204
13	25.066	4.94525	129.27	125
12	27.6958	5.0211	82.943	147
11	32.1583	6.41432	87.848	244
10	34.6016	8.13044	70.406	326
9	16.612	4.113	38.295	370
8	4.20434	2.88274	13.448	319
7	0.9731	2.0387	5.184	213
6	0.03968	1.0304	2.6	74
5	0.00975	0.71025	2.624	32
4	0	0.78975	1.722	21
3	0.01984	0.59024	1	11
2	0	0.46	2.16	17
1	0	1.09109	2.023	32
0	0.02024	1.81976	2.244	22
-1	0.1304	1.48982	2.765	41
-2	1.16886	1.25114	2.376	95
-3	2.12017	1.33942	3.6	170
-4	1.67869	1.80084	5.382	259
-5	1.64916	1.50012	2.884	315
-6	1.24218	1.6686	5.746	360
-7	1.14134	1.46914	10.008	348
-8	2.553	1.42968	24.624	345
-9	3.925	1.89028	33.033	327
-10	1.90096	2.18	45.448	359
-15	1.33308	3.42792	28.991	388
-22	2.41825	2.97018	24.94	378
12U018						12U018				12U018			12U018
Days	Gr (1e3/ul)	Lym (1e3/ul)	Ret (1e3/ul)	PLT (1e3/ul)		Days	VCN in Gr	VCN in Lym		Days	%F-cells		Days	%γ-globin
88	5.08173	1.64964	24.654	309		4	9.06829e-07	5.38332e-07		4	0.1		4	0.42261
82	4.69202	2.26642	33.925	292		10	0.87	0.313383		10	1.012		10	0.98871
74	5.18922	1.88214	22.698	372		14	1	0.0617821		14	6.36		14	5.4312
60	2.97925	2.60071	19.008	287		24	0.880259	0.234555		24	12.065		24	11.7304
46	1.93695	2.74725	45.068	317		32	0.703359	0.145222		32	17.1		32	15.6983
32	5.1156	2.233	94.05	295		46	0.3379	0.133323		46	20.89		46	14.5136
25	4.2125	1.75914	182.185	266		60	0.544876	0.190562		60	19.072		60	17.421
24	5.117	1.3889	167.139	311		74	0.628216	0.278806		74	20.527		74	16.0779
20	3.5055	1.5618	243.168	381		88	0.928731	0.413225		88	18.26		88	16.2097
17	6.34569	1.89726	217.544	314		286	0.980325	0.631564		258	18.039		258	10.97
15	2.74968	1.00098	98.894	160		314	0.944093	0.784403		286	14.965		314	9.69803
14	6.3294	2.01432	200.013	163		342	0.170755	0.151144		314	14.384		342	10.033
13	7.53872	1.88976	215.594	150		370	1.07475	0.771819		466	19.81		398	11.5651
12	5.66283	2.30928	203.742	140		398	0.286446	0.17111		508	17.09		426	12.4439
11	11.9543	2.69325	128.18	129		426	0.413416	0.243108		536	17.88		454	13.5109
10	4.82672	1.6684	40.404	128		454	0.17912	0.103833		648	23.0959		508	12.1206
9	2.55059	1.2782	13.542	129		466	0.285388	0.174827					536	11.5256
8	0.048	1.0816	5.92	116		508	0.428985	0.24856					620	13.3486
7	0	1.21068	1.78	138		536	0.362487	0.243614
6	0.12978	1.0395	16.38	162		564	0.2845	0.156167
5	2.24903	1.10105	4.812	201		594	0.109449	0.211882
4	14.7888	0.9322	2.328	201		620	0.719412	0.536837
3	20.2114	0.9594	4.212	233		648	0.738783	0.604252
2	31.8379	0.9939	9.681	215
1	7.9292	1.06952	14.911	242
0	6.0876	1.52991	24.75	270
-1	4.73319	1.85724	51.207	285
-2	4.4352	2.18295	57.584	287
-3	5.3404	2.6871	58.927	317
-4	4.12209	2.68263	55.912	342
-7	5.03273	2.44658	69.15	313
-11	4.24929	2.3727	67.944	326
-14	3.72232	2.26688	37.28	315
-17	5.27136	3.43995	56.73	227
-21	21.2896	5.3298	58.716	187
-24	62.6472	9.5711	130.524	359
-25	38.376	6.51948	111.153	369
-26	27.8972	4.4578	79.753	362
-27	20.6482	3.4884	88.136	415
-28	6.06372	2.3322	43.553	410
12U020						12U020				12U020			12U020
Days	Gr (1e3/ul)	Lym (1e3/ul)	Ret (1e3/ul)	PLT (1e3/ul)		Days	VCN in Gr	VCN in Lym		Days	%F-cells		Days	%γ-globin
88	1.55088	0.55944	13.34	242		4	4.7136e-07	0.167086		4	0.47		4	0.570539
82	1.23013	0.7807	24.295	217		10	0.992405	0.360732		10	1.074		10	0.957311
74	0.99006	0.65076	29.375	259		14	1.00812	0.203204		14	4.16		14	3.24689
60	1.03279	1.01905	40.922	233		24	0.808135	0.260255		24	8.885		24	8.19206
46	1.39037	0.92006	67.209	225		32	0.277456	0.155143		32	14		32	10.3212
33	3.13875	0.6318	67.209	231		46	0.42445	0.117495		46	16.58		46	12.1374
32	0.85002	0.77004	87.21	233		60	0.311219	0.108593		60	15.784		60	11.8043
27	1.52832	0.80128	167.9	248		74	0.403507	0.182083		74	13.937		74	10.7914
24	2.25148	0.56889	140.148	284		88	0.56188	0.155537		88	11.41		88	9.69526
22	3.2619	0.66815	121.265	274		286	0.662962	0.407348		258	4.371		258	2.82385
21	1.87762	0.58104	118.08	289		314	0.449585	0.385642		286	4.572		314	3.23139
20	0.95931	0.54036	112.716	260		342	0.0687737	0.0697983		454	7.942		342	2.4856
19	0.8505	0.57996	81.002	271		370	0.555555	0.436585		466	10.08		370	6.01071
18	0.7998	0.71982	88.616	250		398	0.136976	0.111028		508	10.031		398	4.81584
17	1.07858	0.62088	120.357	222		426	0.282437	0.183561		536	7.88		426	5.11692
16	1.78996	0.87016	90.404	211		454	0.114308	0.0694604					454	7.5939
15	2.71985	1.07976	100.725	162		466	0.169615	0.1131					508	5.82232
14	2.7722	1.1288	101.106	155		508	0.203392	0.185866					536	6.20574
13	4.03065	1.48005	95.03	151		536	0.179784	0.136188
12	13.4315	1.85772	108.432	132		564	0.401508	0.173079
11	6.99622	1.2705	67.044	126		594	0.272312	0.094776
10	4.11033	0.87814	26.288	122
9	1.35765	0.84105	10.3	137
8	0.80964	0.72072	3.699	150
7	0.09	0.6804	2.07	165
6	0.24012	0.6003	2.19	207
5	2.0808	0.57936	5.214	252
4	9.13152	0.62976	3.22	252
3	14.2922	0.69644	7.632	269
2	22.268	0.78948	10.164	313
1	3.06831	0.80199	14.084	365
0	4.06809	1.22976	32.256	410
-1	2.74318	1.11925	42.081	442
-2	2.9213	1.29786	63.096	433
-3	3.2095	1.4602	71.55	453
-4	1.47964	1.22972	103.092	490
-7	1.84092	1.39896	72.22	426
-11	1.89	1.7199	70.905	255
-14	4.71144	2.50848	75	188
-18	23.6872	5.20668	114.54	275
-19	19.6959	3.78966	166.725	283
-20	15.3147	3.29157	146.292	285
-21	11.7403	2.3808	126.808	287
-22	1.87116	1.581	124.488	289
-28	1.9686	1.74086	106.722	340

## Sheet: Figure 4
Figure 4A				Figure 4C
Menstrual cycle				Sex hormones
Animal ID	Conditioning	Menses per month		Animal ID	Testosterone (ng/mL)	Progesterone (ng/mL)	Estradiol (ng/mL)
ZL13	CD117-ADC	1		ZL13	0.3044	0.58	0.668
ZJ62	CD117-ADC	0.888889		ZJ62	0.1948	0.15	0.02732
H635	CD117-ADC	1		H635	0.318	0.333	0.1568
H96G	CD117-ADC	0.777778		H96G	0.1972	0.0704	0.2124
RA0013	Busulfan	0.125		13U047	0.952	0.039	0.0092
H84D	Busulfan	0.5		12U032	3.572	0.0371	0.01244
12U020	Busulfan	0.333333
12U018	Busulfan	0.333333
G71C	TBI	0.375
J017	TBI	0.375
09U008	TBI	0.625
H95W	TBI	0.875
HAWH	TBI	0
J401	TBI	0.25

## Sheet: Supplementary figure 1
Supplementary figure 1C
13U047						13U047
Days	Gr (1e3/ul)	Lym (1e3/ul)	Ret (1e3/ul)	PLT (1e3/ul)		Days	VCN in Gr	VCN in Lym
85	3.37203	1.66158	58.424	216		7	0.103282	0.0115044
84	2.37912	1.59039	51.9	214		9	0.210127	0.122004
77	2.4647	2.0188	57.096	213		14	0.0879402	0.0338352
69	4.98249	1.22061	40.656	160		21	0.0196545	0.00618647
56	1.1492	1.1804	49.784	133		28	0.0305504	0.0027564
52	2.0121	1.2708	40.587	122		42	0.0103588	0.00556141
45	2.33859	1.26177	29.406	68		56	0.0103301	0.00485493
42	2.60828	1.05986	31.08	65		77	0.0391367	0.00898251
28	2.42814	1.29129	106.024	201		84	0.0209438	0.00753245
21	6.3798	2.56221	182.28	329		98	0.0405637	0.00595369
17	10.1086	3.26559	116.22	369		113	0.0222456	0.00480583
15	9.13216	4.2056	88.44	310		132	0.0239749	0.0107142
14	7.00245	3.67479	94.612	279		140	0.0296875	0.0109242
13	6.11116	2.58258	92.62	226		154	0.0130724	0.004732
12	11.2036	2.98258	84.621	162		160	0.0368464	0.0140139
11	5.75152	1.78808	38.994	97		174	0.0428667	0.0113382
10	3.8419	1.14845	11.832	57		196	0.0229558	0.00860863
9	2.08012	1.10143	4.896	37		210	0.0405824	0.0145047
8	0.78141	1.01931	2.424	36		224	0.0390013	0.018963
7	0.03996	1.33052	2.538	13		422	0.0997644	0.047421
6	0	0.92026	3.472	22		450	0.0139718	0.00633547
5	0	0.9603	1.752	13		478	0.0332923	0.0195819
4	0.17024	0.94976	1.764	36		499	0.0248778	0.0113016
3	1.3804	0.99008	3.852	77		525	0.0285836	0.00888754
2	5.25712	1.09098	2.095	142		562	0.023914	0.0116839
1	3.52573	1.18807	4.785	208		590	0.0406012	0.0158139
0	4.46255	1.26988	4.122	369		616	0.0263875	0.0157119
-1	7.19082	0.85995	27.648	441		644	0.0229483	0.0111013
-2	9.07928	1.12968	9.438	427		672	0.0372831	0.0303463
-3	5.84495	0.8479	17.753	438		714	0.0421595	0.0288224
-4	8.06179	0.7304	35.275	395		723	0.0199012	0.0178574
-5	10.8269	1.14868	45.136	381		756	0.0168396	0.061242
-6	7.60746	1.30782	80.432	323		784	0.0566108	0.0294325
-7	6.01216	1.8361	68.005	295
-11	17.6064	2.586	97.61	128
-14	50.9626	5.80062	114.057	127
-15	37.9936	6.6464	116.852	255
-16	27.7707	2.82072	115.456	265
-17	27.3952	2.07633	101.024	241
-18	24.6522	1.57992	80.325	240
-19	3.70944	1.4688	99.91	267
-22	5.16375	1.35	56.628	224
-26	3.83229	1.45992	61.8	203
12U032						12U032
Days	Gr (1e3/ul)	Lym (1e3/ul)	Ret (1e3/ul)	PLT (1e3/ul)		Days	VCN in Gr	VCN in Lym
90	2.33982	1.25118	45.588	90		7	0.485766	0.0432547
85	0.81054	1.49073	43.168	77		14	0.43407	0.0910834
70	2.47835	0.9709	27.307	58		21	0.153751	0.0412632
56	2.18725	0.9815	16.011	60		28	0.0483614	0.0113723
49	3.14876	0.892	15.34	63		49	0.0114091	0.00396811
41	8.08185	0.5907	24.244	182		56	0.0107142	0.00188616
28	3.5206	1.6996	217.382	327		70	0.0212018	0.00585818
24	12.9623	2.56338	238.185	408		85	0.0290094	0.00539187
21	21.3816	3.47123	234.956	436		104	0.0435253	0.0115657
17	10.696	3.56532	105.984	437		112	0.0406763	0.00604378
16	8.53776	2.99376	90.72	426		126	0.0311707	0.00989558
15	7.65872	3.18268	92.664	405		132	0.0466601	0.00704264
14	14.1222	4.0677	119.808	395		146	0.0386604	0.0057949
13	4.00416	2.35904	81.841	263		168	0.0192633	0.0055473
11	1.95966	1.42956	16.606	63		182	0.0354517	0.00760413
10	0.63891	1.11065	5.535	40		196	0.0462201	0.00881799
9	0.32928	1.07016	6.222	31		394	0.0550289	0.02977
8	0.02016	1.02942	1.92	38		422	0.0161275	0.00422256
7	0.01056	1.19988	3.9	10		450	0.0260423	0.011128
6	0	1.21024	2.005	25		471	0.0195774	0.00740818
5	0.0399	1.07958	2.912	64		497	0.0206412	0.00816121
4	1.1712	1.2096	3.344	140		534	0.0238699	0.0062888
3	6.90272	1.22914	3.32	227		562	0.0308126	0.00924998
2	18.5024	1.078	4.968	334		588	0.0191214	0.00978192
1	3.43664	1.09223	2.891	404		616	0.0194269	0.00536651
0	2.1492	1.4112	5.082	548		644	0.0289425	0.010228
-1	2.39904	1.11027	8.9	557		686	0.0527385	0.0324944
-2	2.7405	1.12056	10.23	551		695	0.0105691	0.0149954
-3	2.63862	1.1097	22.785	476		728	0.0223487	0.0118772
-4	2.81952	0.85932	40.313	385		756	0.0285814	0.0187741
-5	4.06791	1.42054	72.695	320
-6	5.60927	2.00147	104.96	269
-8	11.9217	1.911	85.007	147
-12	53.029	4.37289	107.091	94
-13	57.9393	6.58076	184.68	166
-14	30.1125	3.3215	213.35	245
-15	32.0733	2.70322	177.559	254
-16	29.3461	2.63406	101.808	235
-17	7.85642	2.10002	88.02	244
-19	5.2026	1.71912	93.744	240
-26	4.35473	1.3178	99.84	225
-28	4.36563	2.31287	97.173	241

## Sheet: Supplementary figure 2
Supplementary figure 2A						Supplementary figure 2B						Supplementary figure 2C						Supplementary figure 2D
13U047						JJ50						12U018						ZL13
Days	WBC (1e3/ul)	RBC (1e6/ul)	HGB (g/dl)	HCT (%)		Days	WBC (1e3/ul)	RBC (1e6/ul)	HGB (g/dl)	HCT (%)		Days	WBC (1e3/ul)	RBC (1e6/ul)	HGB (g/dl)	HCT (%)		Days	WBC (1e3/ul)	RBC (1e6/ul)	HGB (g/dl)	HCT (%)
85	5.43	5.36	12.7	41.1		87	4.56	5.11	11.6	37.2		88	6.99	5.87	12.3	38.9		51	3.28	5.67	11.7	39
84	4.31	5.19	12.4	39.8		80	3.92	5.11	11.3	37.4		82	7.58	5.75	11.9	38.6		44	4.03	5.36	11	37.2
77	4.9	5.49	13.4	42.5		73	6.06	5.04	11.4	36.6		74	7.62	5.82	12.4	39.3		42	1.99	4.14	8.6	29.1
69	6.67	5.28	12.5	41.1		65	3.59	5.61	12.5	40.9		60	7.01	5.94	12.7	41		39	4.59	5.1	10.7	36
56	2.6	5.08	12.1	40		59	4.32	5.6	12.5	41.4		46	5.55	5.93	12.9	41.5		37	5.84	5.46	11.4	38.2
52	3.53	4.89	11.7	38.8		52	5.19	5.73	12.7	43.1		32	8.12	4.95	11	36.4		36	8.19	5.09	10.7	35.6
45	4.11	5.07	11.8	40		45	5.27	5.31	12.1	40.9		25	6.74	4.39	9.8	33.1		35	6.93	5.13	10.8	36.4
42	3.94	5.18	12.3	40.3		34	6.32	4.27	9.9	35		24	7.31	4.41	9.9	33.5		32	4.16	3.06	6.6	22.7
28	4.29	4.57	10.9	36.2		28	12.05	3.49	8.3	28.8		20	5.7	4.08	9.3	30.6		30	3.6	4.81	10.2	34.9
21	10.29	4.2	10.1	33.1		27	11.83	3.5	8.2	29		17	9.21	3.83	8.5	28.6		29	4.73	4.79	10.3	34.9
17	16.41	3.9	9.2	30.5		26	12.96	3.29	7.7	27.6		15	4.02	3.94	8.2	27.5		28	4.69	4.62	10	34.3
15	15.02	4.02	9.5	31.6		24	16.57	2.78	6.4	23		14	9.24	3.63	7.9	27.2		25	6.8	4.28	9.2	31.9
14	11.97	4.34	10.3	33.8		23	19.46	2.74	6.4	22.5		13	10.16	3.73	8	27.7		23	6.61	4.02	8.7	30.4
13	9.46	4.21	10	32.9		22	19.24	2.62	6.1	21.5		12	8.49	3.78	8.3	28.1		22	9.26	4.15	9	31.2
12	15.14	4.21	10	32.9		21	22.62	2.76	6.5	22.4		11	15.75	3.77	8	27.7		21	8.58	3.99	8.5	30.1
11	8.24	4.02	9.6	31.6		20	30.73	2.76	6.3	22.3		10	7.76	3.64	7.9	26.5		20	8.5	3.77	8.2	28.5
10	5.15	4.08	9.7	31.9		19	26.14	2.79	6.5	22.3		9	5.81	3.66	7.8	26.7		19	7.92	3.9	8.6	29.7
9	3.23	4.08	9.6	31.5		18	22.27	2.82	6.4	22.2		8	3.2	3.7	7.9	26.9		18	10.3	3.5	7.8	26.7
8	1.83	4.04	9.6	31		17	15.1	2.82	6.6	22.1		7	1.77	3.56	7.6	25.9		16	14.15	3.37	7.4	25.9
7	1.48	4.23	10.1	32.2		16	16.72	2.86	6.7	22.3		6	1.26	3.64	7.8	26.2		15	17.57	3.25	7	24.8
6	0.94	4.34	10.3	33		15	7	2.89	6.7	22.4		5	3.61	4.01	8.7	28.8		14	21.36	3.43	7.4	25.7
5	0.97	4.38	10.3	33.5		14	1.9	2.99	6.8	23		4	15.8	3.88	8.4	27.7		13	19.47	3.28	7.2	24.2
4	1.12	4.41	10.4	33.9		13	1.27	2.91	6.8	22.5		3	21.32	4.68	10.1	33.2		12	18.96	3.32	7.1	24
3	2.38	4.28	10.1	33.2		12	1.23	3.16	7.3	24.7		2	33.13	4.61	10.1	32.6		11	11.55	3.16	6.7	22.6
2	6.38	4.19	10	32.7		11	1.47	3.34	7.7	26.1		1	9.22	4.81	10.4	33.8		10	5.71	3.01	6.5	21.3
1	4.81	4.35	10.2	33.7		10	1.35	3.35	7.7	26.4		0	8.01	4.95	10.6	34.8		9	3.29	2.93	6.2	20.3
0	5.99	4.58	11	35.7		9	2.56	3.28	7.6	26.1		-1	6.93	5.07	10.8	35.8		8	0.87	3.09	6.5	21.1
-1	8.19	4.32	10.5	33.9		8	6.73	3.28	7.7	26.1		-2	6.93	4.88	10.4	34.7		7	0.27	3.89	8.3	25.9
-2	10.46	4.29	10.4	34		7	4.71	3.32	7.7	26.3		-3	8.45	4.87	10.4	34.8		6	0.57	3.51	7.5	24.1
-3	6.95	4.33	10.3	34.4		6	4.79	3.42	7.9	27.3		-4	7.27	4.82	10.4	34.5		5	0.75	3.5	7.9	24.5
-4	9.13	4.25	10.1	34.1		5	6.27	3.51	8.2	27.8		-7	8.21	4.61	10	33.3		4	0.68	3.68	8	26
-5	12.22	4.34	10.7	35.3		4	6.16	3.76	8.8	30		-11	7.19	4.56	9.9	32.9		3	1.35	3.75	8.1	26.6
-6	9.21	4.57	11	36.8		3	7.06	3.65	8.6	29.2		-14	6.44	4.66	10	33.5		2	5.48	3.83	8.3	27.4
-7	8.54	4.69	11.1	37.4		2	5.54	3.74	8.8	30.2		-17	9.69	4.65	9.9	33.3		1	4.1	4.02	8.7	28.7
-11	21.55	4.54	10.8	36.3		1	7.08	3.75	8.9	30.4		-21	29.61	4.66	10	33.6		0	5.72	4.01	8.8	29
-14	59.19	4.37	10.6	34.8		0	8.64	4.09	9.5	33.2		-24	79.1	4.47	10.1	31.7		-1	6.42	4.34	9.3	31.3
-15	49.6	4.46	10.8	34.9		-5	19.45	3.51	8.1	27.4		-25	49.39	4.69	10.2	33.8		-2	10.98	4.75	10.2	34.3
-16	33.58	4.51	10.9	35.5		-7	42.02	3.7	8.9	28.6		-26	35.95	4.61	9.9	33.2		-3	4.47	4.98	10.9	35.8
-17	30.99	4.51	10.8	35.6		-8	61.22	4.67	10.9	35.7		-27	25.65	4.79	10.4	34.9		-4	6.15	5.04	11.1	36
-18	27.24	4.59	11.1	36.3		-9	27.7	5.02	11.7	38.7		-28	8.97	4.49	9.7	32.4		-5	4.23	5.19	11.4	37.3
-19	5.76	5.15	12.2	40.6		-10	24.09	4.9	11.4	37.7								-6	6.85	5.44	12	38.9
-22	6.75	4.68	11.2	36.8		-11	22.33	4.85	11.3	37.3		12U020						-10	4.11	4.85	10.9	35.3
-26	5.53	5.15	12.3	40.6		-12	7.9	4.81	11.2	37.1		Days	WBC (1e3/ul)	RBC (1e6/ul)	HGB (g/dl)	HCT (%)		-13	4.03	4.94	10.9	36.1
						-22	6.88	5.13	12	39.7		88	2.16	5.8	11.9	37.4		-17	4.22	4.5	10	33.1
12U032						-29	6.54	4.8	11.5	37.6		82	2.11	5.65	11.7	37		-20	6.94	4.5	10	32.5
Days	WBC (1e3/ul)	RBC (1e6/ul)	HGB (g/dl)	HCT (%)								74	1.74	6.25	12.8	40.8		-24	12.63	4.43	9.8	32
90	3.78	5.24	11.9	38		ZJ10						60	2.29	5.53	11.5	37.1		-27	54.59	4.05	9.3	29.6
85	2.37	5.68	12.9	41		Days	WBC (1e3/ul)	RBC (1e6/ul)	HGB (g/dl)	HCT (%)		46	2.57	5.21	10.7	35.4		-28	83.83	4.52	10.2	33.3
70	3.65	5.81	13.2	42.4		86	3.61	5.81	13.3	42.6		33	4.05	5.21	11	35.3		-29	34.9	4.93	11.1	36.3
56	3.25	5.93	13.8	43.8		86	3.75	5.85	13.2	42.8		32	1.86	5.13	10.7	35.2		-30	21.2	4.74	10.6	34.7
49	4.46	5.9	13.8	44.1		72	2.8	5.45	12.5	41		27	2.56	4.6	9.7	32.2
41	8.95	5.51	12.9	42.1		65	1.9	5.48	12.6	41.1		24	3.01	4.58	9.5	31.9		ZJ62
28	6.07	4.51	10.6	35.9		58	2.08	5.62	12.9	42.3		22	4.15	3.95	8.4	27.9		Days	WBC (1e3/ul)	RBC (1e6/ul)	HGB (g/dl)	HCT (%)
24	18.18	3.95	9.3	31.1		51	3.29	5.34	12.1	40.4		21	2.69	4.1	8.5	28.7		83	4.47	6.03	13.2	42.9
21	29.17	3.89	9.2	30		42	2.64	4.5	10.2	34.8		20	1.71	4.04	8.4	28		71	4.04	6.2	14.2	44.9
17	16.28	3.68	8.4	27.3		36	4.29	3.69	8.3	28.8		19	1.62	4.01	8.5	27.6		62	3.39	5.96	13.3	44
16	13.86	3.6	8.2	26.8		34	5.28	3.53	8	27.1		18	1.86	4.18	8.8	28.8		56	2.64	6.16	13.6	45.8
15	12.68	3.51	8.1	26.1		33	4.29	3.52	7.8	26.9		17	1.99	3.87	8.2	26.9		48	4.17	5.47	12.4	41.5
14	20.86	3.84	8.8	28.3		32	4.83	3.69	8.4	27.9		16	2.92	3.88	8.3	27		43	5.01	5.34	12.2	40.4
13	7.76	3.67	8.4	27		31	6.58	3.75	8.4	28.3		15	4.09	3.95	8.2	27.5		36	4.61	4.66	10.5	36.8
11	3.42	3.61	8.2	26		30	6	3.62	8	27.4		14	4.15	4.11	8.5	28.8		34	4.19	4.66	10.6	36.4
10	2.29	3.69	8.3	26.7		29	7.5	3.42	7.7	25.8		13	5.85	4.3	8.9	29.9		31	7.47	4.61	10.5	35.5
9	1.96	3.66	8.3	26.5		28	8.7	3.88	8.7	29.1		12	16.44	4.32	8.9	30		30	6.44	4.42	10	33.6
8	1.26	3.84	8.8	27.7		26	16.43	4.07	9	30.6		11	8.47	4.44	9.2	30.4		29	6.82	4.46	9.9	33.6
7	1.32	3.9	9	28.5		25	18.39	4.09	9.1	31.1		10	5.29	4.24	8.7	29		28	8.36	4.47	10	33.7
6	1.22	4.01	9.1	29.4		24	18.87	3.83	8.5	29		9	3.15	4.12	8.6	28.3		27	13.57	4.65	10.4	34.9
5	1.14	4.16	9.4	30.5		23	18.67	3.91	8.5	29.5		8	1.56	4.11	8.6	28.1		26	14.59	4.36	9.9	33.3
4	2.4	4.18	9.6	30.9		22	14.04	3.97	8.8	29.8		7	0.9	4.14	8.5	28.5		25	18.22	4.15	9.2	31.7
3	8.14	4.15	9.5	30.7		21	17.66	3.88	8.8	29.2		6	0.87	4.38	9.1	30.3		24	20.2	4.06	9	31.1
2	19.6	4.14	9.5	30.5		20	8.31	4.08	9	30.8		5	2.72	4.74	9.9	32.6		23	26.92	4.11	9.2	31.6
1	4.57	4.13	9.6	30.7		19	2.31	3.85	8.7	29.1		4	9.84	4.6	9.7	31.6		22	27.2	3.97	8.9	30.2
0	3.6	4.62	10.5	34.3		18	0.55	4	9	30		3	15.14	4.77	10	32.8		21	29.66	3.95	8.8	30.1
-1	3.57	4.45	10	33.2		17	0.26	4.01	9	30.1		2	23.22	4.84	10.1	33.3		20	32.49	4.15	9.1	31.5
-2	4.06	4.65	10.6	34.6		16	0.29	4.2	9.6	31.5		1	3.99	5.03	10.5	34.4		19	33.5	4.2	9.2	31.5
-3	4.11	4.65	10.7	34.6		15	0.38	4.19	9.5	31.5		0	5.49	5.12	10.7	35.2		18	36.32	4.22	9.3	31.7
-4	3.96	4.43	10.2	33		14	0.55	4.08	9.5	30.6		-1	4.07	5.07	10.6	34.9		17	30.67	3.89	8.5	29.3
-5	5.87	4.69	10.7	35		13	0.46	4.01	9.1	30.3		-2	4.46	4.78	10	33.4		16	28.36	4.01	8.8	30
-6	8.59	5.12	11.7	38.3		12	0.34	4.11	9.2	31.1		-3	4.9	4.77	10	33.1		15	23.85	4.06	8.9	30.3
-8	14.7	5.03	11.4	37.4		11	0.32	4.07	9.5	30.8		-4	2.84	4.84	10.1	33.6		14	24.75	4.42	9.7	33
-12	61.59	4.89	11.3	35.8		10	0.53	4.27	9.7	32.4		-7	3.48	4.6	9.6	32		13	24.02	4.24	9.3	31.6
-13	71.53	4.86	11.3	35.8		9	0.75	4.06	9.2	31.2		-11	3.78	4.89	10.1	34		12	15.92	4.32	9.3	32
-14	36.5	5.02	11.5	37.3		8	2.26	4.23	9.8	32.2		-14	8.04	5	10.3	35		11	12.25	4.41	9.7	32.3
-15	36.53	5.03	11.6	37.1		7	2.26	4.49	10.2	34.1		-18	32.14	4.98	10.8	34.6		10	7.42	4.44	9.7	32.3
-16	33.77	5.04	11.7	37.5		6	3.3	4.91	11.3	37.3		-19	25.78	5.13	10.8	35.7		9	4.2	4.38	9.7	31.6
-17	10.66	4.89	11.1	36.4		5	2.94	4.84	11.2	36.8		-20	19.71	5.01	10.6	34.8		8	2.71	4.42	9.7	32
-19	7.54	5.58	12.7	40.7		4	4.63	4.95	11.3	37.8		-21	14.88	4.84	10	34		7	1.14	4.34	9.5	31.4
-26	5.99	5.12	11.5	37.8		3	4.53	4.9	11.2	37.7		-22	3.72	4.94	10.2	34.8		6	0.65	4.4	9.6	32
-28	7.03	5.49	12.5	39.7		2	3.64	4.82	11	37.3		-28	3.86	4.62	9.6	31.9		5	0.7	4.38	9.5	31.7
						1	4.93	4.78	11	37.4								4	0.51	4.42	9.7	32.2
						0	3.95	5.26	12.3	40.8								3	0.77	4.56	9.9	33.5
						-1	4.43	5.52	12.8	42.5								2	4.21	4.7	10.4	34.5
						-5	3.21	5.43	13	42.1								1	3.11	4.81	10.6	35.2
						-8	3.36	5.15	12.1	40.1								0	3.18	5.27	11.6	38.8
						-12	4.4	5.21	12.3	40.7								-2	4.7	4.95	10.9	36.8
						-15	4.67	4.79	11.2	38.2								-3	3.07	4.94	10.9	36.8
						-19	4.2	4.27	10.1	34.2								-4	4.8	4.72	10.3	35.4
						-22	3.77	4.31	10	34.3								-5	3.84	4.82	10.6	36
						-27	41.31	2.85	6.8	22.5								-6	3.84	5.23	11.6	39.4
						-28	66.75	4.95	12	38								-11	5.58	4.99	11	37.7
						-29	22.79	5.17	12	40.1								-14	10.08	5.54	12.2	41.7
						-30	23.06	5.03	11.8	38.7								-18	39.76	4.97	11.1	37.7
																		-19	37.41	4.71	10.3	35.6
						ZI07												-20	51.74	4.87	10.9	36.1
						Days	WBC (1e3/ul)	RBC (1e6/ul)	HGB (g/dl)	HCT (%)								-21	45.34	5.05	11.1	37.7
						14	0.48	3.54	8.2	26								-22	46.3	4.82	10.7	36.1
						13	0.32	3.73	8.6	27.3								-23	36.13	4.87	10.9	36.9
						12	0.17	4.4	10.2	32								-24	5.77	4.78	10.5	36.5
						11	0.35	4.18	9.7	30.6								-25	4.47	4.71	10.3	35.4
						10	0.26	4.49	10.6	32.7								-28	5.22	4.35	9.4	32.5
						9	0.35	3.1	7	22.2
						8	0.53	3.31	7.5	24								H635
						7	0.76	3.67	8.4	26.2								Days	WBC (1e3/ul)	RBC (1e6/ul)	HGB (g/dl)	HCT (%)
						6	1.57	4.53	10.5	32.4								88	5.68	4.87	12.1	36.7
						5	2.99	4.87	11.1	35.2								83	6.15	5.51	12.9	41.4
						4	3.28	4.68	11	34.4								81	5.97	5.72	13.5	42.9
						3	4.31	4.73	11	34.7								69	6.26	5.62	13.7	42.7
						2	6.5	4.66	10.9	34.3								61	5.43	5.69	13.6	43.9
						1	8.88	4.8	11.2	35.6								55	4.11	5.44	13.3	42.4
						0	7.05	4.96	11.5	36.7								52	4.89	5.39	13	42.7
						0	3.61	4.93	11.4	36.5								49	5.41	4.87	11.7	38.8
						-2	3.88	5.18	12.1	38.4								47	5.09	5.11	12.3	40.3
						-9	4.3	5.3	12.5	38.3								45	4.67	4.86	12.1	38.4
																		42	4.28	4.55	11.2	36.7
																		41	3.86	4.71	11.3	38.2
																		40	5.05	4.59	11.2	37.7
																		38	4.54	4.52	11	36.6
																		35	6.1	4.16	10.3	33.6
																		33	4.38	4.11	10.2	34.2
																		31	5.59	4.1	10	34.7
																		28	4.05	3.54	8.7	30.5
																		27	7.19	3.57	8.9	30.9
																		26	7.5	3.59	8.8	31.3
																		25	9.38	3.33	8.3	29.5
																		24	13.48	3.43	8.6	31
																		23	15.68	3.05	7.7	27.5
																		22	17.87	2.91	7.2	26
																		21	21.2	2.87	7.3	25.4
																		20	18.9	2.73	6.7	24.2
																		19	20.44	2.77	6.9	24.3
																		18	26.38	2.8	6.8	24
																		17	27.34	2.66	6.5	22.6
																		16	33.05	2.67	6.6	22.3
																		15	34.77	2.53	6.2	20.9
																		14	37.28	2.61	6.2	21.1
																		13	34.11	2.74	6.6	21.9
																		12	34.09	2.93	6.9	23.3
																		11	31.6	3.1	7.5	24.6
																		10	26.61	2.97	7.3	23.3
																		9	18.78	3	7.3	23.6
																		8	7.18	3.23	7.7	25.1
																		7	2.69	3.32	8	25.8
																		6	0.51	3.24	7.8	24.8
																		5	0.66	3.3	8	25.2
																		4	0.52	3.5	8.3	26.9
																		3	0.34	3.48	8.2	26.9
																		2	0.33	3.44	8.3	26.8
																		1	0.61	2.7	6.6	21.4
																		0	0.96	3.02	7.4	23.9
																		-1	2.01	3.17	7.9	25.2
																		-2	2.86	3.73	9.1	29.6
																		-3	3.54	3.73	9.1	29.5
																		-4	3.6	3.95	9.7	31.6
																		-5	2.66	3.89	9.6	31.4
																		-6	3.33	4.12	10	33.3
																		-7	2.88	4.12	10.2	33.4
																		-8	4.06	4.13	10.2	33.6
																		-9	5.28	4.26	10.4	34.9
																		-10	5.77	4.48	11.2	39.7
																		-14	7.68	4.18	10.9	33.7
																		-16	4.68	4.06	10.2	31.8
																		-23	7.33	3.21	8.5	25.3
																		-29	41.1	3.84	9.8	30.2
																		-30	42.08	3.91	9.9	30.5
																		H96G
																		Days	WBC (1e3/ul)	RBC (1e6/ul)	HGB (g/dl)	HCT (%)
																		81	4.08	5.81	12.7	40.9
																		67	4.97	5.56	12.3	40.2
																		61	6.35	5.16	11.3	38.4
																		53	4.55	5.24	11.3	39.6
																		47	2.99	5.01	11.1	36.7
																		42	5.75	4.49	10.1	37.8
																		42	9.07	5.12	11.8	39.5
																		40	4	5.18	11.9	38.4
																		38	8.65	5	12	34.8
																		35	5.68	4.4	10.5	33.2
																		33	8.31	4.27	10.5	32.4
																		32	6.3	4.61	11	35.9
																		31	9.8	4.34	10.5	34.2
																		27	6	4.38	10.1	36
																		26	7.79	4.27	10.2	35.4
																		24	9.93	3.8	9.2	31.8
																		21	8.74	3.28	8	28
																		20	11.13	3.35	8	28.7
																		19	8.83	3	7.1	25.6
																		18	13.58	2.95	7.1	25.2
																		17	14.77	2.85	6.8	24.2
																		16	12.51	2.73	6.4	22.5
																		15	20.67	2.76	6.5	22.3
																		14	19.03	2.84	6.8	22.5
																		13	37.75	2.78	6.6	21.7
																		12	39.85	2.87	6.7	22.3
																		11	43.34	3.16	7.4	24.6
																		10	47.27	3.29	7.7	25.2
																		9	22.85	3.33	7.7	25.2
																		8	8.26	3.28	7.6	24.6
																		7	3.7	3.24	7.8	24.7
																		6	1.28	3.25	7.6	24.5
																		5	0.75	3.28	7.7	24.4
																		4	0.81	2.46	5.8	18
																		3	0.62	2.5	5.8	18
																		2	0.46	2.7	6.2	18.8
																		1	1.1	2.89	6.5	20.5
																		0	1.84	3.74	8.6	26.2
																		-1	1.63	3.95	8.9	27.4
																		-2	2.42	3.96	8.9	27.7
																		-3	3.47	4	9	28.2
																		-4	3.49	4.14	9.4	29.6
																		-5	3.24	4.12	9.6	29.2
																		-6	3.09	4.42	10.1	31.3
																		-7	2.98	4.17	9.6	29.8
																		-8	4.44	4.32	9.7	31.3
																		-9	6.28	4.29	9.7	31.1
																		-10	4.36	4.94	11.2	35.4
																		-15	5.29	5.47	12.6	39
																		-22	5.69	5.8	13.7	41.6

## Sheet: Supplementary figure 3
Supplementary figure 3A										Supplementary figure 3B										Supplementary figure 3C
13U047										12U018										ZL13
Days	AST (U/l)	ALT (U/l)	LDH (U/l)	TBIL (mg/dl)	ALB (g/dl)	BUN (mg/dl)	CREA (mg/dl)	K (mmol/l)		Days	AST (U/l)	ALT (U/l)	LDH (U/l)	TBIL (mg/dl)	ALB (g/dl)	BUN (mg/dl)	CREA (mg/dl)	K (mmol/l)		Days	AST (U/l)	ALT (U/l)	LDH (U/l)	TBIL (mg/dl)	ALB (g/dl)	BUN (mg/dl)	CREA (mg/dl)	K (mmol/l)
84	60	203	1252	0.1	3.9	20	1.3	3.6		17	43	52	659	0.1	4	12	1	3.9		51	51		1353	0.1	4.5	14	0.8	3.5
77	60	285	1861	0.1	4.2	21	1.2	3.8		14	38	55	786	0.1	3.7	12	0.9	4		42	69		1091	0.1	4.5	25	0.9	3.5
69	53	172	958	0.1	4.1	26	1.1	3.6		12	34	62	861	0.1	3.9	11	0.9	3.8		39	59		1166	0.1	4	17	1	3.8
52	46	95	726	0.3	4.2	27	1.1	3.9		10	31	53	684	0.1	3.8	11	0.9	3.8		36	76	56	876	0.1	4.5	14	1	3.4
17	62	21	947	0.3	3.8	20	1.1	3.5		7	30	49	578	0.1	3.5	9	0.9	3.6		36	54	46	822	0.1	4.3	19	1	3.4
14	58	29	1156	0.3	4.1	19	1	4.1		3	30	30	850	0.1	4.1	19	1	3.6		30	57	52	843	0.1	4.2	12	1	3.5
13	33	30	896	0.3	4.3	18	1	3.7		0	37	32	1253	0.1	4	9	1	4.2		29	54	49	573	0.1	4.3	12	0.9	3.1
10	36	64	639	0.3	4.1	18	0.9	4		-2	27	41	481	0.1	3.9	10	1	3.9		28	48	48	614	0.1	4.3	15	0.9	3.2
8	63	94	665	0.3	3.9	17	1	3.8		-4	29	37	518	0.1	4	14	1	3.7		23	71	68	837	0.1	4.2	15	0.9	3.5
6	44	42	692	0.3	4	16	1	3.4		-24	41	36	2250	0.1	3	20	1.2	4.1		21	106	88	1448	0.1	4.2	15	0.9	3.9
3	38	19	819	0.4	3.8	15	0.9	3.6		-28	31	37	825	0.1	3.6	17	0.9	3.8		18	75	69	1116	0.1	3.8	14	0.8	3.4
1	46	20	886	0.3	3.7	18	1	3.6												16	78	61	1696	0.1	3.8	15	0.8	3.7
0	38	20	766	0.3	4	22	1	3.8		12U020										14	80	63	2250	0.1	3.8	12	0.8	3.9
-1	39	19	808	0.3	3.7	16	1	4		Days	AST (U/l)	ALT (U/l)	LDH (U/l)	TBIL (mg/dl)	ALB (g/dl)	BUN (mg/dl)	CREA (mg/dl)	K (mmol/l)		11	70	66	2688	0.1	3.5	13	0.7	4.5
-4	41	30	764	0.3	3.4	15	0.8	3.8		27	41	83	968	0.1	4.3	14	1	3.6		9	34	53	821	0.1	3.1	18	0.8	3
-7	31	13	999	0.3	3.6	17	1	3.6		21	37	107	382	0.1	4.4	12	0.8	4.1		8	58	79	842	0.1	4.1	18	0.9	3.5
-19	40	36	619	0.3	4	22	1.1	3.8		17	29	66	359	0.1	4.1	14	0.8	3.3		4	103	81	826	0.1	4	14	0.8	3.6
										14	27	91	415	0.1	4.1	11	0.9	3.8		2	89	73	853	0.1	4	15	0.8	3.5
12U032										12	32	114	590	0.1	4.4	11	0.9	3.4		0	124	70	865	0.1	3.9	14	0.8	4
Days	AST (U/l)	ALT (U/l)	LDH (U/l)	TBIL (mg/dl)	ALB (g/dl)	BUN (mg/dl)	CREA (mg/dl)	K (mmol/l)		10	26	78	380	0.1	4.4	12	0.9	3.5		-3	57	59	747	0.1	4.4	16	0.9	4
90	58	322	759	0.1	4.1	17	1.2	3.3		7	31	72	444	0.1	4.2	9	0.9	3.4		-4	62	68	660	0.1	4.4	14	0.8	4.2
85	83	353	569	0.1	4.3	16	1.2	3.5		3	24	22	530	0.1	4.4	13	0.9	3.5		-5	100	78	1867	0.1	4.4	10	0.8	4.4
70	72	242	713	0.1	3.9	20	1.1	3.9		0	33	28	870	0.1	4.4	13	0.9	3.9		-6	64	68	1365	0.1	4.8	17	0.9	3.9
56	64	258	509	0.1	4.1	18	1.2	3.6		-2	22	42	356	0.1	4.3	13	0.8	3.6		-6	65	65	707	0.1	4.9	17	0.9	4.1
49	73	219	894	0.1	4.1	18	1.1	3.7		-4	27	39	490	0.1	4.4	14	0.9	3.8		-28	181	83	4308	0.1	3.9	16	0.9	3.1
41	49	72	981	0.1	4.1	20	1	3.3		-22	51	69	1726	0.1	4.4	17	0.9	3.7
24	40	38	1059	0.3	3.7	12	1	3.6		-28	30	56	496	0.1	4.1	14	0.9	3.9		ZJ62
21	42	4	1341	0.3	3.8	14	1	3.4												Days	AST (U/l)	ALT (U/l)	LDH (U/l)	TBIL (mg/dl)	ALB (g/dl)	BUN (mg/dl)	CREA (mg/dl)	K (mmol/l)
15	45	14	1834	0.3	3.3	12	0.9	4												56	30		612	0.1	4.4	18	1.1	4.4
13	31	10	987	0.2	3.3	15	0.9	3.7												43	47		2250	0.1	4.2	16	1.1	4.2
10	31	26	411	0.3	3.2	15	0.9	3.7												34	43		1715	0.1	4.4	15	1.1	4
8	33	26	399	0.3	3.3	14	0.8	3.6												31	51		1062	0.1	4.3	18	1.2	4.5
6	32	31	438	0.3	3.1	12	0.8	3.5												28	59	38	928	0.1	4.3	15	1.2	3.6
3	36	38	744	0.4	3.2	14	0.9	3.9												27	77	40	1269	0.1	4.6	16	1.3	3.3
1	42	55	611		3.2															24	58	31	934	0.1	4	16	1.1	3.7
-1	29	45	620	0.3	3.3	14	0.7	4												22	65	34	1115	0.1	3.9	13	1.1	3.9
-4	34	100	1056	0.4	3.1	11	0.7	3.9												20	77	35	1411	0.1	4.2	15	1.2	3.4
-6	39	162	1508	0.3	3.2	17	0.8	3.8												17	56	28	2250	0.1	3.9	14	1.1	4.4
-19	37	38	1027	0.4	3.7	16	1	3.8												15	93	39	2250	0.1	4	12	1.1	4.5
																				13	64	31	2250	0.1	4.3	13	1.2	4.4
																				10	49	39	1443	0.1	4.2	11	1.2	4
																				8	38	26	619	0.1	4.3	11	1.1	4.1
																				6	38	31	501	0.1	4.1	13	1.3	3.8
																				3	38	28	481	0.1	4	12	1.3	3.5
																				1	51	28	602	0.1	4.2	13	1.3	3.8
																				-4	47	34	1848	0.1	3.9	14	1.2	4.2
																				-6	32	32	671	0.1	4.1	16	1.3	4.4
																				H635
																				Days	AST (U/l)	ALT (U/l)	LDH (U/l)	TBIL (mg/dl)	ALB (g/dl)	BUN (mg/dl)	CREA (mg/dl)	K (mmol/l)
																				83	74	357	511	0.5	4.3	10	0.5	4.1
																				81	76	356	573	0.5	4.5	12	0.5	4.2
																				61	124	504	914	0.5	4.5	11	0.6	4
																				52	63	218	654	0.4	4.4	12	0.6	4.6
																				45	55	233	577	0.5	4.4	9	0.5	3.9
																				38	70	329	513	0.4	3.9	8	0.7	3.6
																				33	97	471	664	0.5	3.8	6	0.5	3.1
																				31	87	496	740	0.4	3.8	10	0.5	3.4
																				28	120	333	1228	0.5	3.5	2	0.6	3.2
																				26	55	230	1184	0.5	3.6	5	0.5	2.9
																				24	62	155	1961	0.6	4.2	10	0.6	3.9
																				21	69	118	2250	0.5	3.5	4	0.5	3.3
																				19	79	138	2250	0.5	3.6	2	0.5	2.9
																				17	56	93	2250	0.5	3.6	3	0.4	3.7
																				14	71	91		0.5	3.4	4	0.4	3.5
																				12	83	51		0.5	3.3	6	0.4	3.8
																				10	83	46		0.5	3.5	5	0.5	3.8
																				7	52	94	1069	0.4	3.5	7	0.5	3.4
																				5	94	116	674	0.4	3.8	7	0.5	3.3
																				3	106	98	870	0.4	3.9	10	0.5	3.5
																				0	66	48	615	0.4	3.7	11	0.5	3.2
																				-2	79	68	769	0.4	4.4	16	0.5	4.1
																				-4	58	123	762		3.9	12	0.5
																				-7	59	136	470	0.4	3.8	10	0.5	3.7
																				-9	79	176	732	0.4	3.7	12	0.4	3.5
																				-10	88	285	677	0.4	4.3	12	0.6	3.6
																				H96G
																				Days	AST (U/l)	ALT (U/l)	LDH (U/l)	TBIL (mg/dl)	ALB (g/dl)	BUN (mg/dl)	CREA (mg/dl)	K (mmol/l)
																				61	31	43	802	0.4	4.2	10	0.5	3.7
																				53	41	62	1470	0.4	4.1	13	0.4	4
																				47	66	158	1873	0.4	4	13	0.5	4
																				38	197	181	1181	0.5		22	0.5	4.3
																				31	56	40	1042	0.5	3.8	18	0.6	4.1
																				27	38	41	1185	0.4	3.7	11	0.5	4
																				24	37	46	1208	0.5	3.8	16	0.6	3.8
																				21	54	52	2003	0.5	3.4	14	0.6	3.8
																				19	43	50	1282	0.4	3.2	6	0.5	4.1
																				17	47	50	1710	0.5	3.2	16	0.5	4.4
																				14	58	48	1760	0.4	3.3	10	0.5	4.1
																				12	64	41	2250	0.4	2.8	13	0.5	4
																				10	53	56	2248	0.5	3.3	12	0.4	3.8
																				7	37	83	1411	0.5	3.5	15	0.6	4.1
																				5	39	135	718	0.5	3.1	17	0.5	3.9
																				3	75	212	563	0.5	3	19	0.6	3.6
																				0	105	210	708	0.4	3.6	10	0.6	3.7
																				-2	108	233	858	0.5	3.8	15	0.6	3.7
																				-4	146	220	723	0.4	3.9	15	0.7	3.9
																				-7	56	106	673	0.5	3.8	16	0.5	4.7
																				-9	77	113	1133	0.5	3.7	12	0.5	4.1
																				-10	90	133	698	0.5	4	12	0.6	3.5

## Sheet: Supplementary figure 4
Supplementary figure 4
ZL13						H635						12U018
Weeks	5	21	27	53		Weeks	4	13	26	51		Weeks	4	13	51	55
CD4+ T cells	23.7	10	3.72	5.77		CD4+ T cells	28	17.1	28	14		CD4+ T cells	26.5	8.31	9.91	9.19
CD8+ T cells	34.6	8.75	13	13.9		CD8+ T cells	39.7	55.3	39.7	34.2		CD8+ T cells	53.9	15	26.6	31.9
CD20+ B cells	37.7	79.5	82.3	80.3		CD20+ B cells	22.6	27.1	6.15	49.9		CD20+ B cells	25.8	76.7	61.1	60.8
CD11b+CD18+ Activated granulocytes	2.96	2.75	6.72	1.29		CD11b+CD18+ Activated granulocytes	6.15	2.44	5.01	5.13		CD11b+CD18+ Activated granulocytes	1.71	1.86	1.06	2.38
CD14+ Monocytes	2.96	3	3.43	2.42		CD14+ Monocytes	5.01	3.27	1.13	2.91		CD14+ Monocytes	3.19	1.84	2.05	3.94
CD16+CD56low NK cells	0.99	0.25	3.52	0.4		CD16+CD56low NK cells	1.13	0.77	22.6	1.51		CD16+CD56low NK cells	0.84	0.65	0.63	1.54
ZJ62						H96G						12U020
Weeks	3	20	28	52		Weeks	5	13	28	53		Weeks	4	13	51	59
CD4+ T cells	22.4	24.1	18.8	20.6		CD4+ T cells	14.3	8.6	12.7	16.3		CD4+ T cells	26.7	19.9	8.68	15
CD8+ T cells	63.8	36.4	53.1	46.8		CD8+ T cells	30.5	28	44	29.7		CD8+ T cells	53.3	24.7	16	20.5
CD20+ B cells	9.63	37.4	24.8	27.2		CD20+ B cells	51.7	61.2	39.7	42.4		CD20+ B cells	13.3	49.5	72.8	62
CD11b+CD18+ Activated granulocytes	3.42	5.48	1.72	3.9		CD11b+CD18+ Activated granulocytes	7.3	1.8	9.67	13.6		CD11b+CD18+ Activated granulocytes	6.67	3.34	0.43	0.83
CD14+ Monocytes	6.97	3.31	2.16	2.96		CD14+ Monocytes	3.98	1.49	7.42	10.8		CD14+ Monocytes	13.3	2.59	0.95	2.01
CD16+CD56low NK cells	2.55	0.71	0.83	0.76		CD16+CD56low NK cells	0.58	0.16	0.84	0.5		CD16+CD56low NK cells	6.67	1.08	0.37	0.6

## Sheet: Supplementary figure 5
Supplementary figure 5
Animal ID	Day	Gr VCN	%HBG
12U018	32	0.703359	15.6983
12U018	88	0.928731	16.2097
12U018	370	1.07475	20.3035
12U020	32	0.277456	10.3212
12U020	88	0.56188	9.69526
12U020	370	0.555555	6.01071
ZL13	30	0.0436664	3.90394
ZL13	148	0.0399776	0.912403
ZL13	374	0.0169724	0.460254
ZJ62	34	0.221544	6.03653
ZJ62	140	0.260195	3.74991
ZJ62	366	0.12385	5.37671
H635	27	0.103881	2.6933
H635	88	0.395843	13.7076
H635	356	0.2647	7.11694
H96G	32	0.00580428	2.10115
H96G	193	0.0588424	5.3081
H96G	368	0.051641	0.371296

## Sheet: Supplementary figure 6
Supplementary figure 6
ZL13													ZJ62										H635													H96G													12U018
chr	strand	bp	IS_count_by_breakpoint	GeneName	RefID(human)	Strand	TxStart	TxEnd	UCSClink	In/OutGene	Exon/Intron/Distance2nearestGene		IS_count_by_breakpoint	GeneName	RefID(human)	Strand	TxStart	TxEnd	UCSClink	In/OutGene	Exon/Intron/Distance2nearestGene		chr	strand	bp	IS_count_by_breakpoint	GeneName	RefID(human)	Strand	TxStart	TxEnd	UCSClink	In/OutGene	Exon/Intron/Distance2nearestGene		chr	strand	bp	IS_count_by_breakpoint	GeneName	RefID(human)	Strand	TxStart	TxEnd	UCSClink	In/OutGene	Exon/Intron/Distance2nearestGene		chr
chr4	+	94096460	13	PHIP	NM_017934	+	93985635	94123321	https://genome.ucsc.edu/cgi-bin/hgTracks?db=rheMac10&lastVirtModeType=default&lastVirtModeExtraState=&virtModeType=default&virtMode=0&nonVirtPosition=&position=chr4:94066460-94126460	in	intron		38	DACH1	NM_080760	-	53212448	53648767	https://genome.ucsc.edu/cgi-bin/hgTracks?db=rheMac10&lastVirtModeType=default&lastVirtModeExtraState=&virtModeType=default&virtMode=0&nonVirtPosition=&position=chr17:53329403-53389403	in	intron		chr11	+	81872504	23	CCDC59	NM_014167	-	81905118	81911669	https://genome.ucsc.edu/cgi-bin/hgTracks?db=rheMac10&lastVirtModeType=default&lastVirtModeExtraState=&virtModeType=default&virtMode=0&nonVirtPosition=&position=chr11:81842504-81902504	out	32614		chr8	+	26583102	32	PPP2R2A	NM_002717	+	26557386	26639593	https://genome.ucsc.edu/cgi-bin/hgTracks?db=rheMac10&lastVirtModeType=default&lastVirtModeExtraState=&virtModeType=default&virtMode=0&nonVirtPosition=&position=chr8:26553102-26613102	in	intron		chrX
chr14	-	27446451	10	LINC02760	NR_135110	-	27581498	27597548	https://genome.ucsc.edu/cgi-bin/hgTracks?db=rheMac10&lastVirtModeType=default&lastVirtModeExtraState=&virtModeType=default&virtMode=0&nonVirtPosition=&position=chr14:27416451-27476451	out	135047		34	GPD2	NM_001083112	+	43533982	43683044	https://genome.ucsc.edu/cgi-bin/hgTracks?db=rheMac10&lastVirtModeType=default&lastVirtModeExtraState=&virtModeType=default&virtMode=0&nonVirtPosition=&position=chr12:43618732-43678732	in	intron		chr5	+	161493135	14	MARCHF1	NM_001166373	-	161141861	161817078	https://genome.ucsc.edu/cgi-bin/hgTracks?db=rheMac10&lastVirtModeType=default&lastVirtModeExtraState=&virtModeType=default&virtMode=0&nonVirtPosition=&position=chr5:161463135-161523135	in	intron		chr12	-	66254497	23	SESTD1	NM_178123	-	66209518	66368489	https://genome.ucsc.edu/cgi-bin/hgTracks?db=rheMac10&lastVirtModeType=default&lastVirtModeExtraState=&virtModeType=default&virtMode=0&nonVirtPosition=&position=chr12:66224497-66284497	in	intron		chr12
chr2	+	34163411	9	CPNE4	NM_153429	-	33823671	34332534	https://genome.ucsc.edu/cgi-bin/hgTracks?db=rheMac10&lastVirtModeType=default&lastVirtModeExtraState=&virtModeType=default&virtMode=0&nonVirtPosition=&position=chr2:34133411-34193411	in	intron		26	NDUFB4	NM_001168331	-	155668258	155674198	https://genome.ucsc.edu/cgi-bin/hgTracks?db=rheMac10&lastVirtModeType=default&lastVirtModeExtraState=&virtModeType=default&virtMode=0&nonVirtPosition=&position=chr2:155638585-155698585	in	exon		chr15	+	90187729	12	TRPM6	NM_017662	-	90152658	90315609	https://genome.ucsc.edu/cgi-bin/hgTracks?db=rheMac10&lastVirtModeType=default&lastVirtModeExtraState=&virtModeType=default&virtMode=0&nonVirtPosition=&position=chr15:90157729-90217729	in	intron		chr15	+	62205540	19	MIR31HG	NR_152878	+	62190217	62216333	https://genome.ucsc.edu/cgi-bin/hgTracks?db=rheMac10&lastVirtModeType=default&lastVirtModeExtraState=&virtModeType=default&virtMode=0&nonVirtPosition=&position=chr15:62175540-62235540	in	intron		chr7
chr2	+	176603020	6	COL8A1	NM_001850	-	176315684	176467738	https://genome.ucsc.edu/cgi-bin/hgTracks?db=rheMac10&lastVirtModeType=default&lastVirtModeExtraState=&virtModeType=default&virtMode=0&nonVirtPosition=&position=chr2:176573020-176633020	out	135282		26	FARS2	NM_001318872	-	164296234	164812006	https://genome.ucsc.edu/cgi-bin/hgTracks?db=rheMac10&lastVirtModeType=default&lastVirtModeExtraState=&virtModeType=default&virtMode=0&nonVirtPosition=&position=chr4:164693999-164753999	in	intron		chr2	+	183951265	11	ZNF654	NM_001350137	-	183914818	183997406	https://genome.ucsc.edu/cgi-bin/hgTracks?db=rheMac10&lastVirtModeType=default&lastVirtModeExtraState=&virtModeType=default&virtMode=0&nonVirtPosition=&position=chr2:183921265-183981265	in	intron		chr5	+	116356984	17	NDST3	NR_146513	+	116359110	116573154	https://genome.ucsc.edu/cgi-bin/hgTracks?db=rheMac10&lastVirtModeType=default&lastVirtModeExtraState=&virtModeType=default&virtMode=0&nonVirtPosition=&position=chr5:116326984-116386984	out	2126		chr18
chr7	+	7834100	6	LOC100130111	NR_135221	-	7827338	7831594	https://genome.ucsc.edu/cgi-bin/hgTracks?db=rheMac10&lastVirtModeType=default&lastVirtModeExtraState=&virtModeType=default&virtMode=0&nonVirtPosition=&position=chr7:7804100-7864100	out	2506		22	RBMS1	NM_002897	-	47319638	47536377	https://genome.ucsc.edu/cgi-bin/hgTracks?db=rheMac10&lastVirtModeType=default&lastVirtModeExtraState=&virtModeType=default&virtMode=0&nonVirtPosition=&position=chr12:47411125-47471125	in	intron		chr12	+	22119645	9	THSD7B	NM_001316349	+	21963985	22866512	https://genome.ucsc.edu/cgi-bin/hgTracks?db=rheMac10&lastVirtModeType=default&lastVirtModeExtraState=&virtModeType=default&virtMode=0&nonVirtPosition=&position=chr12:22089645-22149645	in	intron		chr5	+	154762205	17	GLRB	NM_000824	+	154722768	154813466	https://genome.ucsc.edu/cgi-bin/hgTracks?db=rheMac10&lastVirtModeType=default&lastVirtModeExtraState=&virtModeType=default&virtMode=0&nonVirtPosition=&position=chr5:154732205-154792205	in	intron		chr2
chr1	-	43912196	5	PTGS2	NM_000963	-	43912071	43921023	https://genome.ucsc.edu/cgi-bin/hgTracks?db=rheMac10&lastVirtModeType=default&lastVirtModeExtraState=&virtModeType=default&virtMode=0&nonVirtPosition=&position=chr1:43882196-43942196	in	exon		21	PDGFC	NR_036641	-	154395152	154615854	https://genome.ucsc.edu/cgi-bin/hgTracks?db=rheMac10&lastVirtModeType=default&lastVirtModeExtraState=&virtModeType=default&virtMode=0&nonVirtPosition=&position=chr5:154486076-154546076	in	intron		chr5	-	116976836	9	SYNPO2	NM_001286755	+	116951431	117126820	https://genome.ucsc.edu/cgi-bin/hgTracks?db=rheMac10&lastVirtModeType=default&lastVirtModeExtraState=&virtModeType=default&virtMode=0&nonVirtPosition=&position=chr5:116946836-117006836	in	intron		chr5	-	119010277	16	TNIP3	NM_001244764	-	118978268	119074134	https://genome.ucsc.edu/cgi-bin/hgTracks?db=rheMac10&lastVirtModeType=default&lastVirtModeExtraState=&virtModeType=default&virtMode=0&nonVirtPosition=&position=chr5:118980277-119040277	in	intron		chr5
chr12	-	28684187	5	LRP1B	NM_018557	-	27344388	29270349	https://genome.ucsc.edu/cgi-bin/hgTracks?db=rheMac10&lastVirtModeType=default&lastVirtModeExtraState=&virtModeType=default&virtMode=0&nonVirtPosition=&position=chr12:28654187-28714187	in	intron		20	INTU	NM_015693	+	125404181	125499986	https://genome.ucsc.edu/cgi-bin/hgTracks?db=rheMac10&lastVirtModeType=default&lastVirtModeExtraState=&virtModeType=default&virtMode=0&nonVirtPosition=&position=chr5:125392021-125452021	in	intron		chr13	+	33120218	8	MRPL19	NM_014763	-	33067008	33087571	https://genome.ucsc.edu/cgi-bin/hgTracks?db=rheMac10&lastVirtModeType=default&lastVirtModeExtraState=&virtModeType=default&virtMode=0&nonVirtPosition=&position=chr13:33090218-33150218	out	32647		chr8	+	121612538	15	HAS2	NM_005328	-	121919860	121948488	https://genome.ucsc.edu/cgi-bin/hgTracks?db=rheMac10&lastVirtModeType=default&lastVirtModeExtraState=&virtModeType=default&virtMode=0&nonVirtPosition=&position=chr8:121582538-121642538	out	307322		chrX
chr14	-	89085015	5	MTMR2	NM_201281	-	89070931	89158520	https://genome.ucsc.edu/cgi-bin/hgTracks?db=rheMac10&lastVirtModeType=default&lastVirtModeExtraState=&virtModeType=default&virtMode=0&nonVirtPosition=&position=chr14:89055015-89115015	in	intron		19	INTU	NM_015693	+	125404181	125499986	https://genome.ucsc.edu/cgi-bin/hgTracks?db=rheMac10&lastVirtModeType=default&lastVirtModeExtraState=&virtModeType=default&virtMode=0&nonVirtPosition=&position=chr5:125392016-125452016	in	intron		chr3	+	145999533	8	LINC02476	NR_131960	+	145838570	145839633	https://genome.ucsc.edu/cgi-bin/hgTracks?db=rheMac10&lastVirtModeType=default&lastVirtModeExtraState=&virtModeType=default&virtMode=0&nonVirtPosition=&position=chr3:145969533-146029533	out	159900		chr14	+	14700048	14	MPEG1	NM_001039396	+	14714599	14719129	https://genome.ucsc.edu/cgi-bin/hgTracks?db=rheMac10&lastVirtModeType=default&lastVirtModeExtraState=&virtModeType=default&virtMode=0&nonVirtPosition=&position=chr14:14670048-14730048	out	14551		chr12
chrX	+	71066937	5	XIST	NR_001564	-	70937327	70969817	https://genome.ucsc.edu/cgi-bin/hgTracks?db=rheMac10&lastVirtModeType=default&lastVirtModeExtraState=&virtModeType=default&virtMode=0&nonVirtPosition=&position=chrX:71036937-71096937	out	97120		17	KANSL1L	NM_001307976	-	97351981	97492031	https://genome.ucsc.edu/cgi-bin/hgTracks?db=rheMac10&lastVirtModeType=default&lastVirtModeExtraState=&virtModeType=default&virtMode=0&nonVirtPosition=&position=chr12:97407936-97467936	in	intron		chr16	-	997117	7	ABR	NM_001322841	-	858278	1089568	https://genome.ucsc.edu/cgi-bin/hgTracks?db=rheMac10&lastVirtModeType=default&lastVirtModeExtraState=&virtModeType=default&virtMode=0&nonVirtPosition=&position=chr16:967117-1027117	in	intron		chr3	-	138603912	13	ZNF277	NM_021994	+	138475271	138619051	https://genome.ucsc.edu/cgi-bin/hgTracks?db=rheMac10&lastVirtModeType=default&lastVirtModeExtraState=&virtModeType=default&virtMode=0&nonVirtPosition=&position=chr3:138573912-138633912	in	intron		chr6
chr14	+	27384040	4	LINC02760	NR_135110	-	27581498	27597548	https://genome.ucsc.edu/cgi-bin/hgTracks?db=rheMac10&lastVirtModeType=default&lastVirtModeExtraState=&virtModeType=default&virtMode=0&nonVirtPosition=&position=chr14:27354040-27414040	out	197458		17	PCDH9	NM_020403	-	47704811	48656985	https://genome.ucsc.edu/cgi-bin/hgTracks?db=rheMac10&lastVirtModeType=default&lastVirtModeExtraState=&virtModeType=default&virtMode=0&nonVirtPosition=&position=chr17:47903011-47963011	in	intron		chr18	-	60531499	7	MIB1	NM_020774	-	60531596	60664902	https://genome.ucsc.edu/cgi-bin/hgTracks?db=rheMac10&lastVirtModeType=default&lastVirtModeExtraState=&virtModeType=default&virtMode=0&nonVirtPosition=&position=chr18:60501499-60561499	out	97		chrX	+	41212602	13	DDX3X	NR_126093	+	41195024	41230327	https://genome.ucsc.edu/cgi-bin/hgTracks?db=rheMac10&lastVirtModeType=default&lastVirtModeExtraState=&virtModeType=default&virtMode=0&nonVirtPosition=&position=chrX:41182602-41242602	in	intron		chr18
chr17	-	66760405	4	LINC00375	NR_126383	-	66888799	66904574	https://genome.ucsc.edu/cgi-bin/hgTracks?db=rheMac10&lastVirtModeType=default&lastVirtModeExtraState=&virtModeType=default&virtMode=0&nonVirtPosition=&position=chr17:66730405-66790405	out	128394		16	JAK2	NM_001322194	-	78701380	78857333	https://genome.ucsc.edu/cgi-bin/hgTracks?db=rheMac10&lastVirtModeType=default&lastVirtModeExtraState=&virtModeType=default&virtMode=0&nonVirtPosition=&position=chr15:78867856-78927856	out	40523		chr5	-	157996144	7	RPL23A	NM_000984	+	157664230	157665201	https://genome.ucsc.edu/cgi-bin/hgTracks?db=rheMac10&lastVirtModeType=default&lastVirtModeExtraState=&virtModeType=default&virtMode=0&nonVirtPosition=&position=chr5:157966144-158026144	out	330943		chr11	+	76399247	12	ZDHHC17	NM_001359626	+	76329245	76417678	https://genome.ucsc.edu/cgi-bin/hgTracks?db=rheMac10&lastVirtModeType=default&lastVirtModeExtraState=&virtModeType=default&virtMode=0&nonVirtPosition=&position=chr11:76369247-76429247	in	intron		chr3
chr18	-	8117176	4	LINC01899	NR_126324	+	8201124	8207459	https://genome.ucsc.edu/cgi-bin/hgTracks?db=rheMac10&lastVirtModeType=default&lastVirtModeExtraState=&virtModeType=default&virtMode=0&nonVirtPosition=&position=chr18:8087176-8147176	out	83948		15	MTHFD2P1	NR_077228	+	180209862	180232117	https://genome.ucsc.edu/cgi-bin/hgTracks?db=rheMac10&lastVirtModeType=default&lastVirtModeExtraState=&virtModeType=default&virtMode=0&nonVirtPosition=&position=chr2:180131804-180191804	out	48058		chr1	+	121550727	6	COL11A1	NM_080629	+	121115975	121335159	https://genome.ucsc.edu/cgi-bin/hgTracks?db=rheMac10&lastVirtModeType=default&lastVirtModeExtraState=&virtModeType=default&virtMode=0&nonVirtPosition=&position=chr1:121520727-121580727	out	215568		chr7	-	129390169	12	MPP5	NM_022474	+	129372673	129466287	https://genome.ucsc.edu/cgi-bin/hgTracks?db=rheMac10&lastVirtModeType=default&lastVirtModeExtraState=&virtModeType=default&virtMode=0&nonVirtPosition=&position=chr7:129360169-129420169	in	intron		chr11
chr3	-	124409035	4	HGF	NM_001010932	+	124392042	124463669	https://genome.ucsc.edu/cgi-bin/hgTracks?db=rheMac10&lastVirtModeType=default&lastVirtModeExtraState=&virtModeType=default&virtMode=0&nonVirtPosition=&position=chr3:124379035-124439035	in	intron		15	DNAH5	NM_001369	-	13934385	14188460	https://genome.ucsc.edu/cgi-bin/hgTracks?db=rheMac10&lastVirtModeType=default&lastVirtModeExtraState=&virtModeType=default&virtMode=0&nonVirtPosition=&position=chr6:13604723-13664723	out	299662		chr10	-	58535070	6	TMX4	NM_021156	+	58492886	58535605	https://genome.ucsc.edu/cgi-bin/hgTracks?db=rheMac10&lastVirtModeType=default&lastVirtModeExtraState=&virtModeType=default&virtMode=0&nonVirtPosition=&position=chr10:58505070-58565070	in	exon		chr1	+	146535553	10	MIGA1	NM_198549	-	146516655	146604756	https://genome.ucsc.edu/cgi-bin/hgTracks?db=rheMac10&lastVirtModeType=default&lastVirtModeExtraState=&virtModeType=default&virtMode=0&nonVirtPosition=&position=chr1:146505553-146565553	in	intron		chr13
chr8	+	16426277	4	COX7C	NM_001867	-	16494076	16494687	https://genome.ucsc.edu/cgi-bin/hgTracks?db=rheMac10&lastVirtModeType=default&lastVirtModeExtraState=&virtModeType=default&virtMode=0&nonVirtPosition=&position=chr8:16396277-16456277	out	67799		15	LDOC1	NM_012317	+	137457060	137460959	https://genome.ucsc.edu/cgi-bin/hgTracks?db=rheMac10&lastVirtModeType=default&lastVirtModeExtraState=&virtModeType=default&virtMode=0&nonVirtPosition=&position=chrX:137307262-137367262	out	119798		chr11	-	45761226	6	SLC38A1	NM_001278388	-	45717622	45804412	https://genome.ucsc.edu/cgi-bin/hgTracks?db=rheMac10&lastVirtModeType=default&lastVirtModeExtraState=&virtModeType=default&virtMode=0&nonVirtPosition=&position=chr11:45731226-45791226	in	intron		chr3	-	64670456	9	GRB10	NM_001001550	+	64586169	64700105	https://genome.ucsc.edu/cgi-bin/hgTracks?db=rheMac10&lastVirtModeType=default&lastVirtModeExtraState=&virtModeType=default&virtMode=0&nonVirtPosition=&position=chr3:64640456-64700456	in	intron		chr13
chr8	-	53253663	4	RB1CC1	NM_001083617	-	53224713	53321784	https://genome.ucsc.edu/cgi-bin/hgTracks?db=rheMac10&lastVirtModeType=default&lastVirtModeExtraState=&virtModeType=default&virtMode=0&nonVirtPosition=&position=chr8:53223663-53283663	in	intron		14	SLC16A7	NM_001270622	+	59268856	59444948	https://genome.ucsc.edu/cgi-bin/hgTracks?db=rheMac10&lastVirtModeType=default&lastVirtModeExtraState=&virtModeType=default&virtMode=0&nonVirtPosition=&position=chr11:59285863-59345863	in	intron		chr17	-	38170344	6	DIAPH3	NM_001042517	-	38346978	38840829	https://genome.ucsc.edu/cgi-bin/hgTracks?db=rheMac10&lastVirtModeType=default&lastVirtModeExtraState=&virtModeType=default&virtMode=0&nonVirtPosition=&position=chr17:38140344-38200344	out	176634		chrX	+	10070511	9	MID1	NM_033289	-	10025502	10208073	https://genome.ucsc.edu/cgi-bin/hgTracks?db=rheMac10&lastVirtModeType=default&lastVirtModeExtraState=&virtModeType=default&virtMode=0&nonVirtPosition=&position=chrX:10040511-10100511	in	intron		chr14
chr8	+	56839890	4	PLAG1	NM_001114634	-	56794611	56845275	https://genome.ucsc.edu/cgi-bin/hgTracks?db=rheMac10&lastVirtModeType=default&lastVirtModeExtraState=&virtModeType=default&virtMode=0&nonVirtPosition=&position=chr8:56809890-56869890	in	intron		14	CACNB4	NM_001330113	-	38971585	39239640	https://genome.ucsc.edu/cgi-bin/hgTracks?db=rheMac10&lastVirtModeType=default&lastVirtModeExtraState=&virtModeType=default&virtMode=0&nonVirtPosition=&position=chr12:39202842-39262842	in	intron		chr17	-	61988680	6	SPRY2	NM_005842	-	62167057	62172301	https://genome.ucsc.edu/cgi-bin/hgTracks?db=rheMac10&lastVirtModeType=default&lastVirtModeExtraState=&virtModeType=default&virtMode=0&nonVirtPosition=&position=chr17:61958680-62018680	out	178377		chr2	-	70537936	8	BCHE	NM_000055	-	70372059	70440158	https://genome.ucsc.edu/cgi-bin/hgTracks?db=rheMac10&lastVirtModeType=default&lastVirtModeExtraState=&virtModeType=default&virtMode=0&nonVirtPosition=&position=chr2:70507936-70567936	out	97778		chr14
chr8	-	64859885	4	LINC01414	NR_125826	-	64454949	64985394	https://genome.ucsc.edu/cgi-bin/hgTracks?db=rheMac10&lastVirtModeType=default&lastVirtModeExtraState=&virtModeType=default&virtMode=0&nonVirtPosition=&position=chr8:64829885-64889885	in	intron		14	LINC02103	NR_134265	-	28397910	28399149	https://genome.ucsc.edu/cgi-bin/hgTracks?db=rheMac10&lastVirtModeType=default&lastVirtModeExtraState=&virtModeType=default&virtMode=0&nonVirtPosition=&position=chr6:27757397-27817397	out	610513		chr2	+	185959934	6	CADM2	NM_001167675	-	185956278	187036992	https://genome.ucsc.edu/cgi-bin/hgTracks?db=rheMac10&lastVirtModeType=default&lastVirtModeExtraState=&virtModeType=default&virtMode=0&nonVirtPosition=&position=chr2:185929934-185989934	in	exon		chrX	+	140195124	8	UBE2NL	NM_001012989	+	139884898	139886254	https://genome.ucsc.edu/cgi-bin/hgTracks?db=rheMac10&lastVirtModeType=default&lastVirtModeExtraState=&virtModeType=default&virtMode=0&nonVirtPosition=&position=chrX:140165124-140225124	out	308870		chr15
chr9	+	105842768	4	SORCS3	NM_014978	+	105209663	105819437	https://genome.ucsc.edu/cgi-bin/hgTracks?db=rheMac10&lastVirtModeType=default&lastVirtModeExtraState=&virtModeType=default&virtMode=0&nonVirtPosition=&position=chr9:105812768-105872768	out	23331		14	EBAG9	NM_001278938	+	109737213	109763658	https://genome.ucsc.edu/cgi-bin/hgTracks?db=rheMac10&lastVirtModeType=default&lastVirtModeExtraState=&virtModeType=default&virtMode=0&nonVirtPosition=&position=chr8:109728066-109788066	in	intron		chr4	-	69986905	6	GRIK2	NM_001166247	-	71196061	71886833	https://genome.ucsc.edu/cgi-bin/hgTracks?db=rheMac10&lastVirtModeType=default&lastVirtModeExtraState=&virtModeType=default&virtMode=0&nonVirtPosition=&position=chr4:69956905-70016905	out	1209156		chr3	-	53623342	7	TPST1	NM_003596	-	53517654	53664893	https://genome.ucsc.edu/cgi-bin/hgTracks?db=rheMac10&lastVirtModeType=default&lastVirtModeExtraState=&virtModeType=default&virtMode=0&nonVirtPosition=&position=chr3:53593342-53653342	in	intron		chr20
chrX	-	84163509	4	KLHL4	NM_019117	+	84332201	84491288	https://genome.ucsc.edu/cgi-bin/hgTracks?db=rheMac10&lastVirtModeType=default&lastVirtModeExtraState=&virtModeType=default&virtMode=0&nonVirtPosition=&position=chrX:84133509-84193509	out	168692		14	CSMD3	NM_052900	-	112471587	113700050	https://genome.ucsc.edu/cgi-bin/hgTracks?db=rheMac10&lastVirtModeType=default&lastVirtModeExtraState=&virtModeType=default&virtMode=0&nonVirtPosition=&position=chr8:112685905-112745905	in	intron		chr4	+	90692215	6	TPBG	NM_001166392	-	90727308	90730476	https://genome.ucsc.edu/cgi-bin/hgTracks?db=rheMac10&lastVirtModeType=default&lastVirtModeExtraState=&virtModeType=default&virtMode=0&nonVirtPosition=&position=chr4:90662215-90722215	out	35093		chr3	-	64669241	7	GRB10	NM_001001550	+	64586169	64700105	https://genome.ucsc.edu/cgi-bin/hgTracks?db=rheMac10&lastVirtModeType=default&lastVirtModeExtraState=&virtModeType=default&virtMode=0&nonVirtPosition=&position=chr3:64639241-64699241	in	intron		chr3
chr1	-	124672034	3	LINC01708	NR_125951	+	124671028	124686813	https://genome.ucsc.edu/cgi-bin/hgTracks?db=rheMac10&lastVirtModeType=default&lastVirtModeExtraState=&virtModeType=default&virtMode=0&nonVirtPosition=&position=chr1:124642034-124702034	in	intron		13	PTPRC	NM_080921	+	56060160	56182995	https://genome.ucsc.edu/cgi-bin/hgTracks?db=rheMac10&lastVirtModeType=default&lastVirtModeExtraState=&virtModeType=default&virtMode=0&nonVirtPosition=&position=chr1:56169517-56229517	out	16522		chr6	+	104879574	6	EFNA5	NM_001962	-	104830769	105124688	https://genome.ucsc.edu/cgi-bin/hgTracks?db=rheMac10&lastVirtModeType=default&lastVirtModeExtraState=&virtModeType=default&virtMode=0&nonVirtPosition=&position=chr6:104849574-104909574	in	intron		chr5	+	156930076	7	RAPGEF2	NM_014247	+	156854855	156947272	https://genome.ucsc.edu/cgi-bin/hgTracks?db=rheMac10&lastVirtModeType=default&lastVirtModeExtraState=&virtModeType=default&virtMode=0&nonVirtPosition=&position=chr5:156900076-156960076	in	intron		chr4
chr1	+	125007574	3	LOC100129620	NR_033940	-	124984334	125130891	https://genome.ucsc.edu/cgi-bin/hgTracks?db=rheMac10&lastVirtModeType=default&lastVirtModeExtraState=&virtModeType=default&virtMode=0&nonVirtPosition=&position=chr1:124977574-125037574	in	intron		13	UBE2E2	NM_001370226	-	24138452	24476201	https://genome.ucsc.edu/cgi-bin/hgTracks?db=rheMac10&lastVirtModeType=default&lastVirtModeExtraState=&virtModeType=default&virtMode=0&nonVirtPosition=&position=chr2:24243345-24303345	in	intron		chr6	-	114198468	6	SEMA6A	NM_020796	-	114078829	114212388	https://genome.ucsc.edu/cgi-bin/hgTracks?db=rheMac10&lastVirtModeType=default&lastVirtModeExtraState=&virtModeType=default&virtMode=0&nonVirtPosition=&position=chr6:114168468-114228468	in	intron		chr6	-	152327721	7	GEMIN5	NM_001252156	-	152293159	152343332	https://genome.ucsc.edu/cgi-bin/hgTracks?db=rheMac10&lastVirtModeType=default&lastVirtModeExtraState=&virtModeType=default&virtMode=0&nonVirtPosition=&position=chr6:152297721-152357721	in	exon		chr5
chr11	+	89841541	3	LINC02399	NR_135019	+	89648110	89650127	https://genome.ucsc.edu/cgi-bin/hgTracks?db=rheMac10&lastVirtModeType=default&lastVirtModeExtraState=&virtModeType=default&virtMode=0&nonVirtPosition=&position=chr11:89811541-89871541	out	191414		13	SNX14	NM_153816	+	87643574	87737467	https://genome.ucsc.edu/cgi-bin/hgTracks?db=rheMac10&lastVirtModeType=default&lastVirtModeExtraState=&virtModeType=default&virtMode=0&nonVirtPosition=&position=chr4:87688366-87748366	in	intron		chr8	-	17296205	6	ZDHHC2	NM_001362989	+	17271849	17339490	https://genome.ucsc.edu/cgi-bin/hgTracks?db=rheMac10&lastVirtModeType=default&lastVirtModeExtraState=&virtModeType=default&virtMode=0&nonVirtPosition=&position=chr8:17266205-17326205	in	intron		chr10	-	57852825	6	PLCB1	NM_182734	-	57618866	58373751	https://genome.ucsc.edu/cgi-bin/hgTracks?db=rheMac10&lastVirtModeType=default&lastVirtModeExtraState=&virtModeType=default&virtMode=0&nonVirtPosition=&position=chr10:57822825-57882825	in	intron		chr6
chr12	+	17578011	3	GPR39	NM_001508	+	17589310	17824880	https://genome.ucsc.edu/cgi-bin/hgTracks?db=rheMac10&lastVirtModeType=default&lastVirtModeExtraState=&virtModeType=default&virtMode=0&nonVirtPosition=&position=chr12:17548011-17608011	out	11299		13	BEND7	NM_001369863	-	14579770	14664876	https://genome.ucsc.edu/cgi-bin/hgTracks?db=rheMac10&lastVirtModeType=default&lastVirtModeExtraState=&virtModeType=default&virtMode=0&nonVirtPosition=&position=chr9:14631982-14691982	in	intron		chr9	+	94900796	6	CYP2C18	NM_000772	+	94855373	94892075	https://genome.ucsc.edu/cgi-bin/hgTracks?db=rheMac10&lastVirtModeType=default&lastVirtModeExtraState=&virtModeType=default&virtMode=0&nonVirtPosition=&position=chr9:94870796-94930796	out	8721		chr11	-	86297016	6	MGAT4C	NM_013244	-	85581627	86502589	https://genome.ucsc.edu/cgi-bin/hgTracks?db=rheMac10&lastVirtModeType=default&lastVirtModeExtraState=&virtModeType=default&virtMode=0&nonVirtPosition=&position=chr11:86267016-86327016	in	intron		chr8
chr12	+	38769319	3	NEB	NM_001164507	-	38652195	38875505	https://genome.ucsc.edu/cgi-bin/hgTracks?db=rheMac10&lastVirtModeType=default&lastVirtModeExtraState=&virtModeType=default&virtMode=0&nonVirtPosition=&position=chr12:38739319-38799319	in	intron		12	LINC01362	NR_147074	-	141326405	141514656	https://genome.ucsc.edu/cgi-bin/hgTracks?db=rheMac10&lastVirtModeType=default&lastVirtModeExtraState=&virtModeType=default&virtMode=0&nonVirtPosition=&position=chr1:141719904-141779904	out	235248		chr1	+	54571182	5	ZBTB41	NM_194314	-	54544354	54595976	https://genome.ucsc.edu/cgi-bin/hgTracks?db=rheMac10&lastVirtModeType=default&lastVirtModeExtraState=&virtModeType=default&virtMode=0&nonVirtPosition=&position=chr1:54541182-54601182	in	intron		chr12	+	41556529	6	LOC100144595	NR_161181	-	41528177	41550056	https://genome.ucsc.edu/cgi-bin/hgTracks?db=rheMac10&lastVirtModeType=default&lastVirtModeExtraState=&virtModeType=default&virtMode=0&nonVirtPosition=&position=chr12:41526529-41586529	out	6473		chr8
chr12	+	68948384	3	ITPRID2	NM_001130445	+	68994585	69032924	https://genome.ucsc.edu/cgi-bin/hgTracks?db=rheMac10&lastVirtModeType=default&lastVirtModeExtraState=&virtModeType=default&virtMode=0&nonVirtPosition=&position=chr12:68918384-68978384	out	46201		12	ACTR10	NM_018477	+	120291182	120328416	https://genome.ucsc.edu/cgi-bin/hgTracks?db=rheMac10&lastVirtModeType=default&lastVirtModeExtraState=&virtModeType=default&virtMode=0&nonVirtPosition=&position=chr7:120255772-120315772	out	5410		chr1	+	147250772	5	PIGK	NM_005482	+	147180981	147298008	https://genome.ucsc.edu/cgi-bin/hgTracks?db=rheMac10&lastVirtModeType=default&lastVirtModeExtraState=&virtModeType=default&virtMode=0&nonVirtPosition=&position=chr1:147220772-147280772	in	intron		chr16	-	45530967	6	MBTD1	NM_017643	+	45525706	45609505	https://genome.ucsc.edu/cgi-bin/hgTracks?db=rheMac10&lastVirtModeType=default&lastVirtModeExtraState=&virtModeType=default&virtMode=0&nonVirtPosition=&position=chr16:45500967-45560967	in	intron		chrX
chr15	+	29605431	3	SLC31A1	NM_001859	-	29573555	29615209	https://genome.ucsc.edu/cgi-bin/hgTracks?db=rheMac10&lastVirtModeType=default&lastVirtModeExtraState=&virtModeType=default&virtMode=0&nonVirtPosition=&position=chr15:29575431-29635431	in	intron		12	MIR2114	NR_031748	+	146247763	146247827	https://genome.ucsc.edu/cgi-bin/hgTracks?db=rheMac10&lastVirtModeType=default&lastVirtModeExtraState=&virtModeType=default&virtMode=0&nonVirtPosition=&position=chrX:146141474-146201474	out	76289		chr11	+	35270038	5	ALG10B	NM_001308340	+	35259492	35272309	https://genome.ucsc.edu/cgi-bin/hgTracks?db=rheMac10&lastVirtModeType=default&lastVirtModeExtraState=&virtModeType=default&virtMode=0&nonVirtPosition=&position=chr11:35240038-35300038	in	intron		chr20	+	34341663	6	ITFG1	NM_030790	-	34242780	34537347	https://genome.ucsc.edu/cgi-bin/hgTracks?db=rheMac10&lastVirtModeType=default&lastVirtModeExtraState=&virtModeType=default&virtMode=0&nonVirtPosition=&position=chr20:34311663-34371663	in	intron		chr1
chr15	+	85771233	3	SMC5	NM_015110	+	85668692	85773205	https://genome.ucsc.edu/cgi-bin/hgTracks?db=rheMac10&lastVirtModeType=default&lastVirtModeExtraState=&virtModeType=default&virtMode=0&nonVirtPosition=&position=chr15:85741233-85801233	in	exon		11	ANKRD13C	NM_030816	+	154102186	154191641	https://genome.ucsc.edu/cgi-bin/hgTracks?db=rheMac10&lastVirtModeType=default&lastVirtModeExtraState=&virtModeType=default&virtMode=0&nonVirtPosition=&position=chr1:154110158-154170158	in	intron		chr12	+	75821828	5	DIRC1	NR_161166	-	75876880	75939335	https://genome.ucsc.edu/cgi-bin/hgTracks?db=rheMac10&lastVirtModeType=default&lastVirtModeExtraState=&virtModeType=default&virtMode=0&nonVirtPosition=&position=chr12:75791828-75851828	out	55052		chr20	+	34341666	6	ITFG1	NM_030790	-	34242780	34537347	https://genome.ucsc.edu/cgi-bin/hgTracks?db=rheMac10&lastVirtModeType=default&lastVirtModeExtraState=&virtModeType=default&virtMode=0&nonVirtPosition=&position=chr20:34311666-34371666	in	intron		chr11
chr2	+	48939741	3	LINC02010	NR_135560	+	49039319	49041235	https://genome.ucsc.edu/cgi-bin/hgTracks?db=rheMac10&lastVirtModeType=default&lastVirtModeExtraState=&virtModeType=default&virtMode=0&nonVirtPosition=&position=chr2:48909741-48969741	out	99578		11	DPP10	NM_001321912	-	15321492	16701214	https://genome.ucsc.edu/cgi-bin/hgTracks?db=rheMac10&lastVirtModeType=default&lastVirtModeExtraState=&virtModeType=default&virtMode=0&nonVirtPosition=&position=chr12:16186351-16246351	in	intron		chr14	+	30478599	5	PDHX	NM_003477	-	30467076	30540668	https://genome.ucsc.edu/cgi-bin/hgTracks?db=rheMac10&lastVirtModeType=default&lastVirtModeExtraState=&virtModeType=default&virtMode=0&nonVirtPosition=&position=chr14:30448599-30508599	in	exon		chr4	+	151520865	6	RNF144B	NM_182757	-	151502705	151583987	https://genome.ucsc.edu/cgi-bin/hgTracks?db=rheMac10&lastVirtModeType=default&lastVirtModeExtraState=&virtModeType=default&virtMode=0&nonVirtPosition=&position=chr4:151490865-151550865	in	intron		chr11
chr2	-	137083129	3	MIR4790	NR_039953	-	136548467	136548541	https://genome.ucsc.edu/cgi-bin/hgTracks?db=rheMac10&lastVirtModeType=default&lastVirtModeExtraState=&virtModeType=default&virtMode=0&nonVirtPosition=&position=chr2:137053129-137113129	out	534588		11	KCNJ3	NM_002239	+	41803578	41962641	https://genome.ucsc.edu/cgi-bin/hgTracks?db=rheMac10&lastVirtModeType=default&lastVirtModeExtraState=&virtModeType=default&virtMode=0&nonVirtPosition=&position=chr12:42130181-42190181	out	197540		chr17	-	71179625	5	LINC00440	NR_047025	+	71120321	71130739	https://genome.ucsc.edu/cgi-bin/hgTracks?db=rheMac10&lastVirtModeType=default&lastVirtModeExtraState=&virtModeType=default&virtMode=0&nonVirtPosition=&position=chr17:71149625-71209625	out	48886		chr5	-	154181212	6	PDGFC	NM_016205	-	154395152	154615854	https://genome.ucsc.edu/cgi-bin/hgTracks?db=rheMac10&lastVirtModeType=default&lastVirtModeExtraState=&virtModeType=default&virtMode=0&nonVirtPosition=&position=chr5:154151212-154211212	out	213940		chr12
chr2	+	162661841	3	SIDT1	NR_136285	-	162624164	162714041	https://genome.ucsc.edu/cgi-bin/hgTracks?db=rheMac10&lastVirtModeType=default&lastVirtModeExtraState=&virtModeType=default&virtMode=0&nonVirtPosition=&position=chr2:162631841-162691841	in	intron		11	TUSC1	NM_001004125	+	58050934	58053392	https://genome.ucsc.edu/cgi-bin/hgTracks?db=rheMac10&lastVirtModeType=default&lastVirtModeExtraState=&virtModeType=default&virtMode=0&nonVirtPosition=&position=chr15:58142383-58202383	out	118991		chr20	-	40806477	5	RPGRIP1L	NM_001308334	-	40725440	40824845	https://genome.ucsc.edu/cgi-bin/hgTracks?db=rheMac10&lastVirtModeType=default&lastVirtModeExtraState=&virtModeType=default&virtMode=0&nonVirtPosition=&position=chr20:40776477-40836477	in	intron		chr6	+	51901448	6	NDUFS4	NR_134474	+	51872981	51989331	https://genome.ucsc.edu/cgi-bin/hgTracks?db=rheMac10&lastVirtModeType=default&lastVirtModeExtraState=&virtModeType=default&virtMode=0&nonVirtPosition=&position=chr6:51871448-51931448	in	intron		chr17
chr2	-	180665397	3	LINC00879	NR_015400	-	180904351	180958387	https://genome.ucsc.edu/cgi-bin/hgTracks?db=rheMac10&lastVirtModeType=default&lastVirtModeExtraState=&virtModeType=default&virtMode=0&nonVirtPosition=&position=chr2:180635397-180695397	out	238954		11	PLSCR4	NM_001128306	-	48353816	48420344	https://genome.ucsc.edu/cgi-bin/hgTracks?db=rheMac10&lastVirtModeType=default&lastVirtModeExtraState=&virtModeType=default&virtMode=0&nonVirtPosition=&position=chr2:48452776-48512776	out	62432		chr3	-	94796731	5	RPL3	NM_000967	-	94822020	94823314	https://genome.ucsc.edu/cgi-bin/hgTracks?db=rheMac10&lastVirtModeType=default&lastVirtModeExtraState=&virtModeType=default&virtMode=0&nonVirtPosition=&position=chr3:94766731-94826731	out	25289		chr1	-	77544859	5	EPRS	NM_004446	-	77507953	77591398	https://genome.ucsc.edu/cgi-bin/hgTracks?db=rheMac10&lastVirtModeType=default&lastVirtModeExtraState=&virtModeType=default&virtMode=0&nonVirtPosition=&position=chr1:77514859-77574859	in	intron		chr17
chr3	-	86398865	3	CREB5	NM_001011666	-	86271247	86409859	https://genome.ucsc.edu/cgi-bin/hgTracks?db=rheMac10&lastVirtModeType=default&lastVirtModeExtraState=&virtModeType=default&virtMode=0&nonVirtPosition=&position=chr3:86368865-86428865	in	intron		11	NLGN1	NM_001365934	+	78578728	79313600	https://genome.ucsc.edu/cgi-bin/hgTracks?db=rheMac10&lastVirtModeType=default&lastVirtModeExtraState=&virtModeType=default&virtMode=0&nonVirtPosition=&position=chr2:79132092-79192092	in	intron		chr3	+	122301331	5	SEMA3A	NM_006080	+	121955089	122175690	https://genome.ucsc.edu/cgi-bin/hgTracks?db=rheMac10&lastVirtModeType=default&lastVirtModeExtraState=&virtModeType=default&virtMode=0&nonVirtPosition=&position=chr3:122271331-122331331	out	125641		chr11	+	95041594	5	VEZT	NR_147922	+	95024956	95104555	https://genome.ucsc.edu/cgi-bin/hgTracks?db=rheMac10&lastVirtModeType=default&lastVirtModeExtraState=&virtModeType=default&virtMode=0&nonVirtPosition=&position=chr11:95011594-95071594	in	intron		chr4
chr3	+	172608830	3	CNTNAP2	NM_014141	+	172532585	174787815	https://genome.ucsc.edu/cgi-bin/hgTracks?db=rheMac10&lastVirtModeType=default&lastVirtModeExtraState=&virtModeType=default&virtMode=0&nonVirtPosition=&position=chr3:172578830-172638830	in	intron		11	D21S2088E	NR_040254	+	23356289	23373605	https://genome.ucsc.edu/cgi-bin/hgTracks?db=rheMac10&lastVirtModeType=default&lastVirtModeExtraState=&virtModeType=default&virtMode=0&nonVirtPosition=&position=chr3:23758669-23818669	out	415064		chr5	-	25964586	5	STIM2	NM_001169117	+	25815200	25981701	https://genome.ucsc.edu/cgi-bin/hgTracks?db=rheMac10&lastVirtModeType=default&lastVirtModeExtraState=&virtModeType=default&virtMode=0&nonVirtPosition=&position=chr5:25934586-25994586	in	intron		chr12	-	20713700	5	R3HDM1	NM_015361	+	20680339	20877408	https://genome.ucsc.edu/cgi-bin/hgTracks?db=rheMac10&lastVirtModeType=default&lastVirtModeExtraState=&virtModeType=default&virtMode=0&nonVirtPosition=&position=chr12:20683700-20743700	in	intron		chr5
chr3	-	173267431	3	CNTNAP2	NM_014141	+	172532585	174787815	https://genome.ucsc.edu/cgi-bin/hgTracks?db=rheMac10&lastVirtModeType=default&lastVirtModeExtraState=&virtModeType=default&virtMode=0&nonVirtPosition=&position=chr3:173237431-173297431	in	intron		11	CHIC2	NM_012110	+	79577502	79631301	https://genome.ucsc.edu/cgi-bin/hgTracks?db=rheMac10&lastVirtModeType=default&lastVirtModeExtraState=&virtModeType=default&virtMode=0&nonVirtPosition=&position=chr5:79598811-79658811	in	intron		chr6	+	5377669	5	ICE1	NM_015325	+	5365161	5438358	https://genome.ucsc.edu/cgi-bin/hgTracks?db=rheMac10&lastVirtModeType=default&lastVirtModeExtraState=&virtModeType=default&virtMode=0&nonVirtPosition=&position=chr6:5347669-5407669	in	intron		chr13	-	12221828	5	LIMS1	NM_001193483	+	12203976	12357757	https://genome.ucsc.edu/cgi-bin/hgTracks?db=rheMac10&lastVirtModeType=default&lastVirtModeExtraState=&virtModeType=default&virtMode=0&nonVirtPosition=&position=chr13:12191828-12251828	in	intron		chr6
chr4	+	26080826	3	PKIB	NM_181794	+	26017669	26263452	https://genome.ucsc.edu/cgi-bin/hgTracks?db=rheMac10&lastVirtModeType=default&lastVirtModeExtraState=&virtModeType=default&virtMode=0&nonVirtPosition=&position=chr4:26050826-26110826	in	intron		11	MIR548K	NR_031624	+	125059924	125059960	https://genome.ucsc.edu/cgi-bin/hgTracks?db=rheMac10&lastVirtModeType=default&lastVirtModeExtraState=&virtModeType=default&virtMode=0&nonVirtPosition=&position=chr5:124760434-124820434	out	269490		chr6	+	105630094	5	FBXL17	NM_001163315	-	105333186	105877475	https://genome.ucsc.edu/cgi-bin/hgTracks?db=rheMac10&lastVirtModeType=default&lastVirtModeExtraState=&virtModeType=default&virtMode=0&nonVirtPosition=&position=chr6:105600094-105660094	in	intron		chr13	-	51618818	5	CCDC85A	NM_001348512	-	52287458	52483691	https://genome.ucsc.edu/cgi-bin/hgTracks?db=rheMac10&lastVirtModeType=default&lastVirtModeExtraState=&virtModeType=default&virtMode=0&nonVirtPosition=&position=chr13:51588818-51648818	out	668640		chr6
chr4	+	36368564	3	SNORA33	NR_002436	+	36368520	36368653	https://genome.ucsc.edu/cgi-bin/hgTracks?db=rheMac10&lastVirtModeType=default&lastVirtModeExtraState=&virtModeType=default&virtMode=0&nonVirtPosition=&position=chr4:36338564-36398564	in	exon		11	COX7C	NM_001867	+	83452942	83455878	https://genome.ucsc.edu/cgi-bin/hgTracks?db=rheMac10&lastVirtModeType=default&lastVirtModeExtraState=&virtModeType=default&virtMode=0&nonVirtPosition=&position=chr6:83185163-83245163	out	237779		chr7	+	88588349	5	NOVA1	NM_001366392	-	88522930	88678105	https://genome.ucsc.edu/cgi-bin/hgTracks?db=rheMac10&lastVirtModeType=default&lastVirtModeExtraState=&virtModeType=default&virtMode=0&nonVirtPosition=&position=chr7:88558349-88618349	in	intron		chr14	+	58789599	5	ZNF215	NR_149005	-	58775207	58825359	https://genome.ucsc.edu/cgi-bin/hgTracks?db=rheMac10&lastVirtModeType=default&lastVirtModeExtraState=&virtModeType=default&virtMode=0&nonVirtPosition=&position=chr14:58759599-58819599	in	intron		chr8
chr4	-	45313155	3	NMBR	NM_002511	-	45821387	45835933	https://genome.ucsc.edu/cgi-bin/hgTracks?db=rheMac10&lastVirtModeType=default&lastVirtModeExtraState=&virtModeType=default&virtMode=0&nonVirtPosition=&position=chr4:45283155-45343155	out	508232		10	FAM234B	NM_020853	+	14440841	14477405	https://genome.ucsc.edu/cgi-bin/hgTracks?db=rheMac10&lastVirtModeType=default&lastVirtModeExtraState=&virtModeType=default&virtMode=0&nonVirtPosition=&position=chr11:14431581-14491581	in	intron		chr8	-	80400012	5	MRPS28	NM_014018	-	80376365	80477486	https://genome.ucsc.edu/cgi-bin/hgTracks?db=rheMac10&lastVirtModeType=default&lastVirtModeExtraState=&virtModeType=default&virtMode=0&nonVirtPosition=&position=chr8:80370012-80430012	in	intron		chr2	-	30257263	5	TBC1D5	NM_001134381	+	30037793	30528827	https://genome.ucsc.edu/cgi-bin/hgTracks?db=rheMac10&lastVirtModeType=default&lastVirtModeExtraState=&virtModeType=default&virtMode=0&nonVirtPosition=&position=chr2:30227263-30287263	in	intron		chr1
chr5	+	13583915	3	RPS18	NM_022551	-	13866433	13866974	https://genome.ucsc.edu/cgi-bin/hgTracks?db=rheMac10&lastVirtModeType=default&lastVirtModeExtraState=&virtModeType=default&virtMode=0&nonVirtPosition=&position=chr5:13553915-13613915	out	282518		10	PPIA	NM_021130	+	62662227	63008561	https://genome.ucsc.edu/cgi-bin/hgTracks?db=rheMac10&lastVirtModeType=default&lastVirtModeExtraState=&virtModeType=default&virtMode=0&nonVirtPosition=&position=chr14:62752892-62812892	in	intron		chr8	-	132935772	5	LRRC6	NR_135913	-	132860153	132954897	https://genome.ucsc.edu/cgi-bin/hgTracks?db=rheMac10&lastVirtModeType=default&lastVirtModeExtraState=&virtModeType=default&virtMode=0&nonVirtPosition=&position=chr8:132905772-132965772	in	intron		chr5	-	103865388	5	PPA2	NM_176869	-	103850747	103962805	https://genome.ucsc.edu/cgi-bin/hgTracks?db=rheMac10&lastVirtModeType=default&lastVirtModeExtraState=&virtModeType=default&virtMode=0&nonVirtPosition=&position=chr5:103835388-103895388	in	intron		chr1
chr5	+	152192852	3	FGB	NM_001184741	+	152189058	152198360	https://genome.ucsc.edu/cgi-bin/hgTracks?db=rheMac10&lastVirtModeType=default&lastVirtModeExtraState=&virtModeType=default&virtMode=0&nonVirtPosition=&position=chr5:152162852-152222852	in	intron		10	WDR7	NM_052834	-	23163310	23551257	https://genome.ucsc.edu/cgi-bin/hgTracks?db=rheMac10&lastVirtModeType=default&lastVirtModeExtraState=&virtModeType=default&virtMode=0&nonVirtPosition=&position=chr18:23474877-23534877	in	intron		chr9	-	10119900	5	LINC02676	NR_131944	+	10002758	10023586	https://genome.ucsc.edu/cgi-bin/hgTracks?db=rheMac10&lastVirtModeType=default&lastVirtModeExtraState=&virtModeType=default&virtMode=0&nonVirtPosition=&position=chr9:10089900-10149900	out	96314		chr5	+	141997073	5	GYPA	NM_002099	-	141713242	141753035	https://genome.ucsc.edu/cgi-bin/hgTracks?db=rheMac10&lastVirtModeType=default&lastVirtModeExtraState=&virtModeType=default&virtMode=0&nonVirtPosition=&position=chr5:141967073-142027073	out	244038		chr1
chr7	-	10824117	3	LPCAT4	NM_153613	-	10718528	10726615	https://genome.ucsc.edu/cgi-bin/hgTracks?db=rheMac10&lastVirtModeType=default&lastVirtModeExtraState=&virtModeType=default&virtMode=0&nonVirtPosition=&position=chr7:10794117-10854117	out	97502		10	NHEG1	NR_027994	-	40622118	40630371	https://genome.ucsc.edu/cgi-bin/hgTracks?db=rheMac10&lastVirtModeType=default&lastVirtModeExtraState=&virtModeType=default&virtMode=0&nonVirtPosition=&position=chr4:40597723-40657723	in	intron		chr9	-	53629638	5	CCSER2	NM_018999	-	53541167	53729120	https://genome.ucsc.edu/cgi-bin/hgTracks?db=rheMac10&lastVirtModeType=default&lastVirtModeExtraState=&virtModeType=default&virtMode=0&nonVirtPosition=&position=chr9:53599638-53659638	in	intron		chr6	+	143896771	5	TCERG1	NM_006706	+	143872619	143936723	https://genome.ucsc.edu/cgi-bin/hgTracks?db=rheMac10&lastVirtModeType=default&lastVirtModeExtraState=&virtModeType=default&virtMode=0&nonVirtPosition=&position=chr6:143866771-143926771	in	intron		chr11
chr7	+	29023304	3	FAM214A	NM_001286495	-	28955355	29029252	https://genome.ucsc.edu/cgi-bin/hgTracks?db=rheMac10&lastVirtModeType=default&lastVirtModeExtraState=&virtModeType=default&virtMode=0&nonVirtPosition=&position=chr7:28993304-29053304	in	intron		10	PAM	NM_001364582	+	100193425	100419596	https://genome.ucsc.edu/cgi-bin/hgTracks?db=rheMac10&lastVirtModeType=default&lastVirtModeExtraState=&virtModeType=default&virtMode=0&nonVirtPosition=&position=chr6:100339811-100399811	in	intron		chrX	-	109533237	5	AMOT	NM_133265	-	109461850	109529785	https://genome.ucsc.edu/cgi-bin/hgTracks?db=rheMac10&lastVirtModeType=default&lastVirtModeExtraState=&virtModeType=default&virtMode=0&nonVirtPosition=&position=chrX:109503237-109563237	out	3452		chr8	-	77774720	5	LOC102724874	NR_125830	+	77942219	77942289	https://genome.ucsc.edu/cgi-bin/hgTracks?db=rheMac10&lastVirtModeType=default&lastVirtModeExtraState=&virtModeType=default&virtMode=0&nonVirtPosition=&position=chr8:77744720-77804720	out	167499		chr12
chr8	-	79190311	3	ZC2HC1A	NR_156423	+	79145628	79198933	https://genome.ucsc.edu/cgi-bin/hgTracks?db=rheMac10&lastVirtModeType=default&lastVirtModeExtraState=&virtModeType=default&virtMode=0&nonVirtPosition=&position=chr8:79160311-79220311	in	intron		9	ADGRL2	NM_001366005	-	142428037	142623883	https://genome.ucsc.edu/cgi-bin/hgTracks?db=rheMac10&lastVirtModeType=default&lastVirtModeExtraState=&virtModeType=default&virtMode=0&nonVirtPosition=&position=chr1:142498337-142558337	in	intron		chr1	+	50339277	4	UCHL5	NR_146931	-	50313994	50363438	https://genome.ucsc.edu/cgi-bin/hgTracks?db=rheMac10&lastVirtModeType=default&lastVirtModeExtraState=&virtModeType=default&virtMode=0&nonVirtPosition=&position=chr1:50309277-50369277	in	intron		chr8	-	90590186	5	LINC00534	NR_051989	+	90638974	90780041	https://genome.ucsc.edu/cgi-bin/hgTracks?db=rheMac10&lastVirtModeType=default&lastVirtModeExtraState=&virtModeType=default&virtMode=0&nonVirtPosition=&position=chr8:90560186-90620186	out	48788		chr12
chr8	+	110670047	3	KCNV1	NM_014379	-	110156653	110168792	https://genome.ucsc.edu/cgi-bin/hgTracks?db=rheMac10&lastVirtModeType=default&lastVirtModeExtraState=&virtModeType=default&virtMode=0&nonVirtPosition=&position=chr8:110640047-110700047	out	501255		9	ZRANB2-AS2	NR_046217	-	153216655	153361103	https://genome.ucsc.edu/cgi-bin/hgTracks?db=rheMac10&lastVirtModeType=default&lastVirtModeExtraState=&virtModeType=default&virtMode=0&nonVirtPosition=&position=chr1:153101576-153161576	out	85079		chr1	+	53789834	4	KCNT2	NR_146058	-	53608120	54006410	https://genome.ucsc.edu/cgi-bin/hgTracks?db=rheMac10&lastVirtModeType=default&lastVirtModeExtraState=&virtModeType=default&virtMode=0&nonVirtPosition=&position=chr1:53759834-53819834	in	intron		chr8	-	140414743	5	TRAPPC9	NM_001160372	-	139954605	140681392	https://genome.ucsc.edu/cgi-bin/hgTracks?db=rheMac10&lastVirtModeType=default&lastVirtModeExtraState=&virtModeType=default&virtMode=0&nonVirtPosition=&position=chr8:140384743-140444743	in	intron		chr12
chr8	+	116078833	3	TRPS1	NM_001282903	-	115683427	115945529	https://genome.ucsc.edu/cgi-bin/hgTracks?db=rheMac10&lastVirtModeType=default&lastVirtModeExtraState=&virtModeType=default&virtMode=0&nonVirtPosition=&position=chr8:116048833-116108833	out	133304		9	TRHDE	NM_013381	+	71849834	72273043	https://genome.ucsc.edu/cgi-bin/hgTracks?db=rheMac10&lastVirtModeType=default&lastVirtModeExtraState=&virtModeType=default&virtMode=0&nonVirtPosition=&position=chr11:72458676-72518676	out	215633		chr1	+	53854269	4	KCNT2	NR_146058	-	53608120	54006410	https://genome.ucsc.edu/cgi-bin/hgTracks?db=rheMac10&lastVirtModeType=default&lastVirtModeExtraState=&virtModeType=default&virtMode=0&nonVirtPosition=&position=chr1:53824269-53884269	in	intron		chr9	+	35088666	5	PARD3	NM_001184788	-	35053561	35773263	https://genome.ucsc.edu/cgi-bin/hgTracks?db=rheMac10&lastVirtModeType=default&lastVirtModeExtraState=&virtModeType=default&virtMode=0&nonVirtPosition=&position=chr9:35058666-35118666	in	intron		chr13
chr9	+	20697925	3	MALRD1	NM_001142308	+	20185085	20868188	https://genome.ucsc.edu/cgi-bin/hgTracks?db=rheMac10&lastVirtModeType=default&lastVirtModeExtraState=&virtModeType=default&virtMode=0&nonVirtPosition=&position=chr9:20667925-20727925	in	intron		9	SCN2A	NM_001371246	+	52388399	52552022	https://genome.ucsc.edu/cgi-bin/hgTracks?db=rheMac10&lastVirtModeType=default&lastVirtModeExtraState=&virtModeType=default&virtMode=0&nonVirtPosition=&position=chr12:52508563-52568563	in	intron		chr1	-	138731137	4	ZNHIT6	NM_017953	+	138721718	138779048	https://genome.ucsc.edu/cgi-bin/hgTracks?db=rheMac10&lastVirtModeType=default&lastVirtModeExtraState=&virtModeType=default&virtMode=0&nonVirtPosition=&position=chr1:138701137-138761137	in	intron		chr1	+	131615794	4	EVI5	NM_001350198	+	131400138	131677946	https://genome.ucsc.edu/cgi-bin/hgTracks?db=rheMac10&lastVirtModeType=default&lastVirtModeExtraState=&virtModeType=default&virtMode=0&nonVirtPosition=&position=chr1:131585794-131645794	in	intron		chr15
chrX	-	106696209	3	TMEM164	NM_001353851	+	106755385	106933957	https://genome.ucsc.edu/cgi-bin/hgTracks?db=rheMac10&lastVirtModeType=default&lastVirtModeExtraState=&virtModeType=default&virtMode=0&nonVirtPosition=&position=chrX:106666209-106726209	out	59176		9	CUL3	NM_001257198	-	111914572	112015479	https://genome.ucsc.edu/cgi-bin/hgTracks?db=rheMac10&lastVirtModeType=default&lastVirtModeExtraState=&virtModeType=default&virtMode=0&nonVirtPosition=&position=chr12:111932354-111992354	in	intron		chr11	+	41313616	4	GXYLT1	NM_173601	-	41474749	41536885	https://genome.ucsc.edu/cgi-bin/hgTracks?db=rheMac10&lastVirtModeType=default&lastVirtModeExtraState=&virtModeType=default&virtMode=0&nonVirtPosition=&position=chr11:41283616-41343616	out	161133		chr12	+	66355718	4	SESTD1	NM_178123	-	66209518	66368489	https://genome.ucsc.edu/cgi-bin/hgTracks?db=rheMac10&lastVirtModeType=default&lastVirtModeExtraState=&virtModeType=default&virtMode=0&nonVirtPosition=&position=chr12:66325718-66385718	in	intron		chr15
chr1	-	23260345	2	TMCO1	NM_019026	-	23222085	23265675	https://genome.ucsc.edu/cgi-bin/hgTracks?db=rheMac10&lastVirtModeType=default&lastVirtModeExtraState=&virtModeType=default&virtMode=0&nonVirtPosition=&position=chr1:23230345-23290345	in	intron		9	VRK2	NM_001288838	-	50607754	50739729	https://genome.ucsc.edu/cgi-bin/hgTracks?db=rheMac10&lastVirtModeType=default&lastVirtModeExtraState=&virtModeType=default&virtMode=0&nonVirtPosition=&position=chr13:50685349-50745349	in	intron		chr11	-	71191211	4	ZFC3H1	NM_144982	-	71158046	71212546	https://genome.ucsc.edu/cgi-bin/hgTracks?db=rheMac10&lastVirtModeType=default&lastVirtModeExtraState=&virtModeType=default&virtMode=0&nonVirtPosition=&position=chr11:71161211-71221211	in	exon		chr18	-	23501448	4	WDR7	NM_052834	-	23163310	23551257	https://genome.ucsc.edu/cgi-bin/hgTracks?db=rheMac10&lastVirtModeType=default&lastVirtModeExtraState=&virtModeType=default&virtMode=0&nonVirtPosition=&position=chr18:23471448-23531448	in	intron		chr17
chr1	+	124672029	2	LINC01708	NR_125951	+	124671028	124686813	https://genome.ucsc.edu/cgi-bin/hgTracks?db=rheMac10&lastVirtModeType=default&lastVirtModeExtraState=&virtModeType=default&virtMode=0&nonVirtPosition=&position=chr1:124642029-124702029	in	intron		9	METTL15	NM_152636	-	37095749	37336722	https://genome.ucsc.edu/cgi-bin/hgTracks?db=rheMac10&lastVirtModeType=default&lastVirtModeExtraState=&virtModeType=default&virtMode=0&nonVirtPosition=&position=chr14:37197833-37257833	in	intron		chr11	-	78790736	4	SYT1	NM_001135805	+	78463959	79062480	https://genome.ucsc.edu/cgi-bin/hgTracks?db=rheMac10&lastVirtModeType=default&lastVirtModeExtraState=&virtModeType=default&virtMode=0&nonVirtPosition=&position=chr11:78760736-78820736	in	intron		chr18	-	40416819	4	PIK3C3	NM_001308020	-	40413629	40548565	https://genome.ucsc.edu/cgi-bin/hgTracks?db=rheMac10&lastVirtModeType=default&lastVirtModeExtraState=&virtModeType=default&virtMode=0&nonVirtPosition=&position=chr18:40386819-40446819	in	intron		chr17
chr10	+	56472467	2	SNAP25-AS1	NR_040710	+	56334895	56522836	https://genome.ucsc.edu/cgi-bin/hgTracks?db=rheMac10&lastVirtModeType=default&lastVirtModeExtraState=&virtModeType=default&virtMode=0&nonVirtPosition=&position=chr10:56442467-56502467	in	intron		9	MEGF9	NM_001080497	+	22000779	22114114	https://genome.ucsc.edu/cgi-bin/hgTracks?db=rheMac10&lastVirtModeType=default&lastVirtModeExtraState=&virtModeType=default&virtMode=0&nonVirtPosition=&position=chr15:22031971-22091971	in	intron		chr12	-	54056261	4	XIRP2	NM_152381	+	54037906	54398984	https://genome.ucsc.edu/cgi-bin/hgTracks?db=rheMac10&lastVirtModeType=default&lastVirtModeExtraState=&virtModeType=default&virtMode=0&nonVirtPosition=&position=chr12:54026261-54086261	in	intron		chr2	+	23269448	4	THRB	NM_001354715	+	23173486	23545709	https://genome.ucsc.edu/cgi-bin/hgTracks?db=rheMac10&lastVirtModeType=default&lastVirtModeExtraState=&virtModeType=default&virtMode=0&nonVirtPosition=&position=chr2:23239448-23299448	in	intron		chr2
chr11	-	74107994	2	ATXN7L3B	NM_001136262	+	74118862	74126386	https://genome.ucsc.edu/cgi-bin/hgTracks?db=rheMac10&lastVirtModeType=default&lastVirtModeExtraState=&virtModeType=default&virtMode=0&nonVirtPosition=&position=chr11:74077994-74137994	out	10868		9	RASEF	NM_152573	-	98298337	98375584	https://genome.ucsc.edu/cgi-bin/hgTracks?db=rheMac10&lastVirtModeType=default&lastVirtModeExtraState=&virtModeType=default&virtMode=0&nonVirtPosition=&position=chr15:97927772-97987772	out	340565		chr12	+	82794760	4	SLC39A10	NM_001127257	+	82789062	82869850	https://genome.ucsc.edu/cgi-bin/hgTracks?db=rheMac10&lastVirtModeType=default&lastVirtModeExtraState=&virtModeType=default&virtMode=0&nonVirtPosition=&position=chr12:82764760-82824760	in	intron		chr2	+	73080773	4	EGFEM1P	NR_021485	+	73097481	73712445	https://genome.ucsc.edu/cgi-bin/hgTracks?db=rheMac10&lastVirtModeType=default&lastVirtModeExtraState=&virtModeType=default&virtMode=0&nonVirtPosition=&position=chr2:73050773-73110773	out	16708		chr3
chr11	-	80781319	2	ACSS3	NM_001330243	+	80626731	80813152	https://genome.ucsc.edu/cgi-bin/hgTracks?db=rheMac10&lastVirtModeType=default&lastVirtModeExtraState=&virtModeType=default&virtMode=0&nonVirtPosition=&position=chr11:80751319-80811319	in	intron		9	KLHL1	NM_020866	-	51352767	51791605	https://genome.ucsc.edu/cgi-bin/hgTracks?db=rheMac10&lastVirtModeType=default&lastVirtModeExtraState=&virtModeType=default&virtMode=0&nonVirtPosition=&position=chr17:51210134-51270134	out	112633		chr14	-	86455236	4	SLC36A4	NM_001286139	-	86407109	86459313	https://genome.ucsc.edu/cgi-bin/hgTracks?db=rheMac10&lastVirtModeType=default&lastVirtModeExtraState=&virtModeType=default&virtMode=0&nonVirtPosition=&position=chr14:86425236-86485236	in	intron		chr2	-	154621496	4	GOLGB1	NM_001366283	+	154582616	154672985	https://genome.ucsc.edu/cgi-bin/hgTracks?db=rheMac10&lastVirtModeType=default&lastVirtModeExtraState=&virtModeType=default&virtMode=0&nonVirtPosition=&position=chr2:154591496-154651496	in	intron		chr3
chr12	+	31356429	2	GTDC1	NM_001354356	-	31161880	31478575	https://genome.ucsc.edu/cgi-bin/hgTracks?db=rheMac10&lastVirtModeType=default&lastVirtModeExtraState=&virtModeType=default&virtMode=0&nonVirtPosition=&position=chr12:31326429-31386429	in	intron		9	UCHL3	NM_006002	+	57327797	57386645	https://genome.ucsc.edu/cgi-bin/hgTracks?db=rheMac10&lastVirtModeType=default&lastVirtModeExtraState=&virtModeType=default&virtMode=0&nonVirtPosition=&position=chr17:57304618-57364618	in	intron		chr14	+	90228121	4	LINC02737	NR_135097	+	89739153	89742477	https://genome.ucsc.edu/cgi-bin/hgTracks?db=rheMac10&lastVirtModeType=default&lastVirtModeExtraState=&virtModeType=default&virtMode=0&nonVirtPosition=&position=chr14:90198121-90258121	out	485644		chr5	+	30417818	4	LINC02497	NR_125935	+	30220569	30259659	https://genome.ucsc.edu/cgi-bin/hgTracks?db=rheMac10&lastVirtModeType=default&lastVirtModeExtraState=&virtModeType=default&virtMode=0&nonVirtPosition=&position=chr5:30387818-30447818	out	158159		chr3
chr12	+	80867232	2	LINC01821	NR_110222	+	81486545	81562543	https://genome.ucsc.edu/cgi-bin/hgTracks?db=rheMac10&lastVirtModeType=default&lastVirtModeExtraState=&virtModeType=default&virtMode=0&nonVirtPosition=&position=chr12:80837232-80897232	out	619313		9	GBE1	NM_000158	+	190229294	190492174	https://genome.ucsc.edu/cgi-bin/hgTracks?db=rheMac10&lastVirtModeType=default&lastVirtModeExtraState=&virtModeType=default&virtMode=0&nonVirtPosition=&position=chr2:189964964-190024964	out	234330		chr15	+	64907815	4	ADAMTSL1	NM_001040272	-	64733331	65150973	https://genome.ucsc.edu/cgi-bin/hgTracks?db=rheMac10&lastVirtModeType=default&lastVirtModeExtraState=&virtModeType=default&virtMode=0&nonVirtPosition=&position=chr15:64877815-64937815	in	intron		chr5	+	159381619	4	FSTL5	NM_020116	-	158959513	159769910	https://genome.ucsc.edu/cgi-bin/hgTracks?db=rheMac10&lastVirtModeType=default&lastVirtModeExtraState=&virtModeType=default&virtMode=0&nonVirtPosition=&position=chr5:159351619-159411619	in	intron		chr3
chr14	+	32326671	2	CSTF3	NM_001326	+	32296633	32374633	https://genome.ucsc.edu/cgi-bin/hgTracks?db=rheMac10&lastVirtModeType=default&lastVirtModeExtraState=&virtModeType=default&virtMode=0&nonVirtPosition=&position=chr14:32296671-32356671	in	intron		9	GJA1	NM_000165	+	24946573	24960480	https://genome.ucsc.edu/cgi-bin/hgTracks?db=rheMac10&lastVirtModeType=default&lastVirtModeExtraState=&virtModeType=default&virtMode=0&nonVirtPosition=&position=chr4:25263100-25323100	out	332620		chr15	+	68092899	4	PSIP1	NM_001128217	+	68051520	68102043	https://genome.ucsc.edu/cgi-bin/hgTracks?db=rheMac10&lastVirtModeType=default&lastVirtModeExtraState=&virtModeType=default&virtMode=0&nonVirtPosition=&position=chr15:68062899-68122899	in	intron		chr6	-	16807635	4	RETREG1	NM_001034850	-	16710164	16860977	https://genome.ucsc.edu/cgi-bin/hgTracks?db=rheMac10&lastVirtModeType=default&lastVirtModeExtraState=&virtModeType=default&virtMode=0&nonVirtPosition=&position=chr6:16777635-16837635	in	intron		chr3
chr14	+	49579459	2	SOX6	NM_001145811	+	49292872	49673718	https://genome.ucsc.edu/cgi-bin/hgTracks?db=rheMac10&lastVirtModeType=default&lastVirtModeExtraState=&virtModeType=default&virtMode=0&nonVirtPosition=&position=chr14:49549459-49609459	in	intron		9	ASCC3	NM_006828	+	72422345	72795075	https://genome.ucsc.edu/cgi-bin/hgTracks?db=rheMac10&lastVirtModeType=default&lastVirtModeExtraState=&virtModeType=default&virtMode=0&nonVirtPosition=&position=chr4:72581741-72641741	in	intron		chr15	+	69114029	4	NFIB	NM_001369462	+	69061659	69513341	https://genome.ucsc.edu/cgi-bin/hgTracks?db=rheMac10&lastVirtModeType=default&lastVirtModeExtraState=&virtModeType=default&virtMode=0&nonVirtPosition=&position=chr15:69084029-69144029	in	intron		chr6	+	19984787	4	CDH18	NM_001349563	-	19584786	20089139	https://genome.ucsc.edu/cgi-bin/hgTracks?db=rheMac10&lastVirtModeType=default&lastVirtModeExtraState=&virtModeType=default&virtMode=0&nonVirtPosition=&position=chr6:19954787-20014787	in	intron		chr3
chr14	-	97915936	2	LINC02552	NR_120585	-	97821773	97865965	https://genome.ucsc.edu/cgi-bin/hgTracks?db=rheMac10&lastVirtModeType=default&lastVirtModeExtraState=&virtModeType=default&virtMode=0&nonVirtPosition=&position=chr14:97885936-97945936	out	49971		9	EPHA5-AS1	NR_034138	-	67905880	67916846	https://genome.ucsc.edu/cgi-bin/hgTracks?db=rheMac10&lastVirtModeType=default&lastVirtModeExtraState=&virtModeType=default&virtMode=0&nonVirtPosition=&position=chr5:67561760-67621760	out	314120		chr17	-	8891091	4	UBL3	NM_007106	-	8867021	8945393	https://genome.ucsc.edu/cgi-bin/hgTracks?db=rheMac10&lastVirtModeType=default&lastVirtModeExtraState=&virtModeType=default&virtMode=0&nonVirtPosition=&position=chr17:8861091-8921091	in	intron		chr6	+	52465882	4	ARL15	NM_019087	-	52195201	52636970	https://genome.ucsc.edu/cgi-bin/hgTracks?db=rheMac10&lastVirtModeType=default&lastVirtModeExtraState=&virtModeType=default&virtMode=0&nonVirtPosition=&position=chr6:52435882-52495882	in	intron		chr4
chr15	-	24998424	2	TLR4	NM_138557	-	25085189	25105589	https://genome.ucsc.edu/cgi-bin/hgTracks?db=rheMac10&lastVirtModeType=default&lastVirtModeExtraState=&virtModeType=default&virtMode=0&nonVirtPosition=&position=chr15:24968424-25028424	out	86765		9	NAA15	NM_057175	+	137195472	137287529	https://genome.ucsc.edu/cgi-bin/hgTracks?db=rheMac10&lastVirtModeType=default&lastVirtModeExtraState=&virtModeType=default&virtMode=0&nonVirtPosition=&position=chr5:137201712-137261712	in	intron		chr18	+	64425650	4	MYOM1	NM_019856	-	64299622	64445422	https://genome.ucsc.edu/cgi-bin/hgTracks?db=rheMac10&lastVirtModeType=default&lastVirtModeExtraState=&virtModeType=default&virtMode=0&nonVirtPosition=&position=chr18:64395650-64455650	in	intron		chr6	-	89053482	4	ARRDC3-AS1	NR_027435	+	88243608	88283971	https://genome.ucsc.edu/cgi-bin/hgTracks?db=rheMac10&lastVirtModeType=default&lastVirtModeExtraState=&virtModeType=default&virtMode=0&nonVirtPosition=&position=chr6:89023482-89083482	out	769511		chr4
chr15	+	85526085	2	MAMDC2	NM_153267	+	85465895	85637442	https://genome.ucsc.edu/cgi-bin/hgTracks?db=rheMac10&lastVirtModeType=default&lastVirtModeExtraState=&virtModeType=default&virtMode=0&nonVirtPosition=&position=chr15:85496085-85556085	in	intron		9	HOOK3	NM_032410	+	43515407	43652438	https://genome.ucsc.edu/cgi-bin/hgTracks?db=rheMac10&lastVirtModeType=default&lastVirtModeExtraState=&virtModeType=default&virtMode=0&nonVirtPosition=&position=chr8:43556985-43616985	in	intron		chr2	+	9331300	4	LPP	NM_001167672	-	8944584	9681203	https://genome.ucsc.edu/cgi-bin/hgTracks?db=rheMac10&lastVirtModeType=default&lastVirtModeExtraState=&virtModeType=default&virtMode=0&nonVirtPosition=&position=chr2:9301300-9361300	in	intron		chr7	-	109978036	4	MDGA2	NM_001113498	-	109046738	109874606	https://genome.ucsc.edu/cgi-bin/hgTracks?db=rheMac10&lastVirtModeType=default&lastVirtModeExtraState=&virtModeType=default&virtMode=0&nonVirtPosition=&position=chr7:109948036-110008036	out	103430		chr5
chr15	+	87886892	2	ZFAND5	NM_001102420	-	87759591	87773442	https://genome.ucsc.edu/cgi-bin/hgTracks?db=rheMac10&lastVirtModeType=default&lastVirtModeExtraState=&virtModeType=default&virtMode=0&nonVirtPosition=&position=chr15:87856892-87916892	out	113450		8	DENND1B	NR_125340	-	54902801	55181675	https://genome.ucsc.edu/cgi-bin/hgTracks?db=rheMac10&lastVirtModeType=default&lastVirtModeExtraState=&virtModeType=default&virtMode=0&nonVirtPosition=&position=chr1:54915161-54975161	in	intron		chr2	+	16903775	4	GADL1	NM_207359	+	16829571	16997486	https://genome.ucsc.edu/cgi-bin/hgTracks?db=rheMac10&lastVirtModeType=default&lastVirtModeExtraState=&virtModeType=default&virtMode=0&nonVirtPosition=&position=chr2:16873775-16933775	in	intron		chr8	-	42152203	4	LOC102723729	NR_125824	-	42125517	42166421	https://genome.ucsc.edu/cgi-bin/hgTracks?db=rheMac10&lastVirtModeType=default&lastVirtModeExtraState=&virtModeType=default&virtMode=0&nonVirtPosition=&position=chr8:42122203-42182203	in	intron		chr5
chr15	+	88962670	2	ANXA1	NM_000700	+	88561840	88580580	https://genome.ucsc.edu/cgi-bin/hgTracks?db=rheMac10&lastVirtModeType=default&lastVirtModeExtraState=&virtModeType=default&virtMode=0&nonVirtPosition=&position=chr15:88932670-88992670	out	382090		8	MMADHC	NM_015702	-	36761720	36779592	https://genome.ucsc.edu/cgi-bin/hgTracks?db=rheMac10&lastVirtModeType=default&lastVirtModeExtraState=&virtModeType=default&virtMode=0&nonVirtPosition=&position=chr12:36746307-36806307	in	intron		chr2	+	161139332	4	ZBTB20	NM_001348802	+	161122973	161956686	https://genome.ucsc.edu/cgi-bin/hgTracks?db=rheMac10&lastVirtModeType=default&lastVirtModeExtraState=&virtModeType=default&virtMode=0&nonVirtPosition=&position=chr2:161109332-161169332	in	intron		chr8	+	60066123	4	LOC100505501	NR_149030	+	59761038	59765594	https://genome.ucsc.edu/cgi-bin/hgTracks?db=rheMac10&lastVirtModeType=default&lastVirtModeExtraState=&virtModeType=default&virtMode=0&nonVirtPosition=&position=chr8:60036123-60096123	out	300529		chr6
chr17	-	54350237	2	MZT1	NM_001071775	-	54489011	54508831	https://genome.ucsc.edu/cgi-bin/hgTracks?db=rheMac10&lastVirtModeType=default&lastVirtModeExtraState=&virtModeType=default&virtMode=0&nonVirtPosition=&position=chr17:54320237-54380237	out	138774		8	PCGEM1	NR_152587	+	79977678	80003633	https://genome.ucsc.edu/cgi-bin/hgTracks?db=rheMac10&lastVirtModeType=default&lastVirtModeExtraState=&virtModeType=default&virtMode=0&nonVirtPosition=&position=chr12:79950017-80010017	in	intron		chr2	+	165326557	4	NECTIN3-AS1	NR_045114	+	165090630	165115320	https://genome.ucsc.edu/cgi-bin/hgTracks?db=rheMac10&lastVirtModeType=default&lastVirtModeExtraState=&virtModeType=default&virtMode=0&nonVirtPosition=&position=chr2:165296557-165356557	out	211237		chr8	-	86096353	4	REXO1L2P	NR_003594	+	86121749	86122825	https://genome.ucsc.edu/cgi-bin/hgTracks?db=rheMac10&lastVirtModeType=default&lastVirtModeExtraState=&virtModeType=default&virtMode=0&nonVirtPosition=&position=chr8:86066353-86126353	out	25396		chr7
chr18	-	12952770	2	MIR5011	NR_049809	-	12914881	12914973	https://genome.ucsc.edu/cgi-bin/hgTracks?db=rheMac10&lastVirtModeType=default&lastVirtModeExtraState=&virtModeType=default&virtMode=0&nonVirtPosition=&position=chr18:12922770-12982770	out	37797		8	LOC100506422	NM_001004352	-	57625210	57679200	https://genome.ucsc.edu/cgi-bin/hgTracks?db=rheMac10&lastVirtModeType=default&lastVirtModeExtraState=&virtModeType=default&virtMode=0&nonVirtPosition=&position=chr15:57396718-57456718	out	198492		chr2	+	184286614	4	HTR1F	NM_001322208	-	184064630	184263464	https://genome.ucsc.edu/cgi-bin/hgTracks?db=rheMac10&lastVirtModeType=default&lastVirtModeExtraState=&virtModeType=default&virtMode=0&nonVirtPosition=&position=chr2:184256614-184316614	out	23150		chr8	-	119346438	4	COLEC10	NM_001324095	+	119238204	119393105	https://genome.ucsc.edu/cgi-bin/hgTracks?db=rheMac10&lastVirtModeType=default&lastVirtModeExtraState=&virtModeType=default&virtMode=0&nonVirtPosition=&position=chr8:119316438-119376438	in	intron		chr8
chr2	+	63067264	2	PPM1L	NM_139245	+	63032979	63345667	https://genome.ucsc.edu/cgi-bin/hgTracks?db=rheMac10&lastVirtModeType=default&lastVirtModeExtraState=&virtModeType=default&virtMode=0&nonVirtPosition=&position=chr2:63037264-63097264	in	intron		8	TRPM6	NM_017662	-	90152658	90315609	https://genome.ucsc.edu/cgi-bin/hgTracks?db=rheMac10&lastVirtModeType=default&lastVirtModeExtraState=&virtModeType=default&virtMode=0&nonVirtPosition=&position=chr15:90301763-90361763	out	16154		chr3	+	97811806	4	AHR	NM_001621	-	97669675	97718417	https://genome.ucsc.edu/cgi-bin/hgTracks?db=rheMac10&lastVirtModeType=default&lastVirtModeExtraState=&virtModeType=default&virtMode=0&nonVirtPosition=&position=chr3:97781806-97841806	out	93389		chr9	-	86949061	4	PRKG1	NM_001098512	-	85653598	86992574	https://genome.ucsc.edu/cgi-bin/hgTracks?db=rheMac10&lastVirtModeType=default&lastVirtModeExtraState=&virtModeType=default&virtMode=0&nonVirtPosition=&position=chr9:86919061-86979061	in	intron		chr8
chr2	+	130827366	2	CNTN3	NM_020872	-	130389455	130640584	https://genome.ucsc.edu/cgi-bin/hgTracks?db=rheMac10&lastVirtModeType=default&lastVirtModeExtraState=&virtModeType=default&virtMode=0&nonVirtPosition=&position=chr2:130797366-130857366	out	186782		8	ATXN8OS	NR_002717	+	51790365	51820127	https://genome.ucsc.edu/cgi-bin/hgTracks?db=rheMac10&lastVirtModeType=default&lastVirtModeExtraState=&virtModeType=default&virtMode=0&nonVirtPosition=&position=chr17:51983187-52043187	out	193060		chr3	-	128697329	4	PTPN12	NM_001131009	-	128601630	128705666	https://genome.ucsc.edu/cgi-bin/hgTracks?db=rheMac10&lastVirtModeType=default&lastVirtModeExtraState=&virtModeType=default&virtMode=0&nonVirtPosition=&position=chr3:128667329-128727329	in	intron		chr9	-	89594982	4	IFIT3	NM_001289759	+	89589371	89596571	https://genome.ucsc.edu/cgi-bin/hgTracks?db=rheMac10&lastVirtModeType=default&lastVirtModeExtraState=&virtModeType=default&virtMode=0&nonVirtPosition=&position=chr9:89564982-89624982	in	exon		chr9
chr2	-	160796727	2	GAP43	NM_001130064	-	160545844	160643619	https://genome.ucsc.edu/cgi-bin/hgTracks?db=rheMac10&lastVirtModeType=default&lastVirtModeExtraState=&virtModeType=default&virtMode=0&nonVirtPosition=&position=chr2:160766727-160826727	out	153108		8	NGLY1	NM_018297	+	21878327	21946076	https://genome.ucsc.edu/cgi-bin/hgTracks?db=rheMac10&lastVirtModeType=default&lastVirtModeExtraState=&virtModeType=default&virtMode=0&nonVirtPosition=&position=chr2:21910034-21970034	in	intron		chr3	+	138532199	4	ZNF277	NM_021994	+	138475271	138619051	https://genome.ucsc.edu/cgi-bin/hgTracks?db=rheMac10&lastVirtModeType=default&lastVirtModeExtraState=&virtModeType=default&virtMode=0&nonVirtPosition=&position=chr3:138502199-138562199	in	intron		chrX	-	24017879	4	ZFX	NM_001178084	+	23975952	24043927	https://genome.ucsc.edu/cgi-bin/hgTracks?db=rheMac10&lastVirtModeType=default&lastVirtModeExtraState=&virtModeType=default&virtMode=0&nonVirtPosition=&position=chrX:23987879-24047879	in	intron		chrX
chr2	+	172790154	2	ZPLD1	NM_001329788	-	173650028	173694167	https://genome.ucsc.edu/cgi-bin/hgTracks?db=rheMac10&lastVirtModeType=default&lastVirtModeExtraState=&virtModeType=default&virtMode=0&nonVirtPosition=&position=chr2:172760154-172820154	out	859874		8	LINC02006	NR_146713	-	55655077	56041488	https://genome.ucsc.edu/cgi-bin/hgTracks?db=rheMac10&lastVirtModeType=default&lastVirtModeExtraState=&virtModeType=default&virtMode=0&nonVirtPosition=&position=chr2:55647490-55707490	in	intron		chr3	-	141137628	4	MDFIC	NM_001166346	+	141149083	141150593	https://genome.ucsc.edu/cgi-bin/hgTracks?db=rheMac10&lastVirtModeType=default&lastVirtModeExtraState=&virtModeType=default&virtMode=0&nonVirtPosition=&position=chr3:141107628-141167628	out	11455		chrX	+	74593292	4	COX7B	NM_001866	+	74587937	74596607	https://genome.ucsc.edu/cgi-bin/hgTracks?db=rheMac10&lastVirtModeType=default&lastVirtModeExtraState=&virtModeType=default&virtMode=0&nonVirtPosition=&position=chrX:74563292-74623292	in	intron		chrX
chr2	+	189753738	2	GBE1	NM_000158	+	190229294	190492174	https://genome.ucsc.edu/cgi-bin/hgTracks?db=rheMac10&lastVirtModeType=default&lastVirtModeExtraState=&virtModeType=default&virtMode=0&nonVirtPosition=&position=chr2:189723738-189783738	out	475556		8	ROBO2	NM_001290065	-	194219571	194819404	https://genome.ucsc.edu/cgi-bin/hgTracks?db=rheMac10&lastVirtModeType=default&lastVirtModeExtraState=&virtModeType=default&virtMode=0&nonVirtPosition=&position=chr2:194342354-194402354	in	intron		chr3	-	143967175	4	CTTNBP2	NM_033427	-	143911641	144073685	https://genome.ucsc.edu/cgi-bin/hgTracks?db=rheMac10&lastVirtModeType=default&lastVirtModeExtraState=&virtModeType=default&virtMode=0&nonVirtPosition=&position=chr3:143937175-143997175	in	intron		chrX	+	86444483	4	LINC00278	NR_046502	+	86252979	86263234	https://genome.ucsc.edu/cgi-bin/hgTracks?db=rheMac10&lastVirtModeType=default&lastVirtModeExtraState=&virtModeType=default&virtMode=0&nonVirtPosition=&position=chrX:86414483-86474483	out	181249		chr1
chr3	+	48390959	2	LOC102723427	NR_120514	+	48131784	48144111	https://genome.ucsc.edu/cgi-bin/hgTracks?db=rheMac10&lastVirtModeType=default&lastVirtModeExtraState=&virtModeType=default&virtMode=0&nonVirtPosition=&position=chr3:48360959-48420959	out	246848		8	CASD1	NM_022900	-	111573795	111622252	https://genome.ucsc.edu/cgi-bin/hgTracks?db=rheMac10&lastVirtModeType=default&lastVirtModeExtraState=&virtModeType=default&virtMode=0&nonVirtPosition=&position=chr3:111582630-111642630	in	intron		chr4	-	7302613	4	QKI	NM_006775	-	7180681	7347992	https://genome.ucsc.edu/cgi-bin/hgTracks?db=rheMac10&lastVirtModeType=default&lastVirtModeExtraState=&virtModeType=default&virtMode=0&nonVirtPosition=&position=chr4:7272613-7332613	in	intron		chrX	-	119688826	4	GRIA3	NM_007325	+	119383118	119702211	https://genome.ucsc.edu/cgi-bin/hgTracks?db=rheMac10&lastVirtModeType=default&lastVirtModeExtraState=&virtModeType=default&virtMode=0&nonVirtPosition=&position=chrX:119658826-119718826	in	intron		chr1
chr3	-	82864363	2	PDE1C	NM_001191058	+	82829303	83377391	https://genome.ucsc.edu/cgi-bin/hgTracks?db=rheMac10&lastVirtModeType=default&lastVirtModeExtraState=&virtModeType=default&virtMode=0&nonVirtPosition=&position=chr3:82834363-82894363	in	intron		8	DOCK4	NM_001363540	-	138000977	138474976	https://genome.ucsc.edu/cgi-bin/hgTracks?db=rheMac10&lastVirtModeType=default&lastVirtModeExtraState=&virtModeType=default&virtMode=0&nonVirtPosition=&position=chr3:138203734-138263734	in	intron		chr4	+	38700314	4	HBS1L	NM_001145207	-	38642643	38663413	https://genome.ucsc.edu/cgi-bin/hgTracks?db=rheMac10&lastVirtModeType=default&lastVirtModeExtraState=&virtModeType=default&virtMode=0&nonVirtPosition=&position=chr4:38670314-38730314	out	36901		chr11	-	38744204	3	KIF21A	NM_017641	-	38568476	38730138	https://genome.ucsc.edu/cgi-bin/hgTracks?db=rheMac10&lastVirtModeType=default&lastVirtModeExtraState=&virtModeType=default&virtMode=0&nonVirtPosition=&position=chr11:38714204-38774204	out	14066		chr1
chr3	-	151248317	2	POT1	NR_003104	-	151215217	151330788	https://genome.ucsc.edu/cgi-bin/hgTracks?db=rheMac10&lastVirtModeType=default&lastVirtModeExtraState=&virtModeType=default&virtMode=0&nonVirtPosition=&position=chr3:151218317-151278317	in	intron		8	MIR4643	NR_039786	-	81880745	81880822	https://genome.ucsc.edu/cgi-bin/hgTracks?db=rheMac10&lastVirtModeType=default&lastVirtModeExtraState=&virtModeType=default&virtMode=0&nonVirtPosition=&position=chr4:81932589-81992589	out	81767		chr4	+	68578239	4	HACE1	NM_020771	+	68349227	68476568	https://genome.ucsc.edu/cgi-bin/hgTracks?db=rheMac10&lastVirtModeType=default&lastVirtModeExtraState=&virtModeType=default&virtMode=0&nonVirtPosition=&position=chr4:68548239-68608239	out	101671		chr11	-	79430711	3	PPP1R12A	NM_001143885	-	79334000	79496702	https://genome.ucsc.edu/cgi-bin/hgTracks?db=rheMac10&lastVirtModeType=default&lastVirtModeExtraState=&virtModeType=default&virtMode=0&nonVirtPosition=&position=chr11:79400711-79460711	in	intron		chr1
chr3	-	173481011	2	CNTNAP2	NM_014141	+	172532585	174787815	https://genome.ucsc.edu/cgi-bin/hgTracks?db=rheMac10&lastVirtModeType=default&lastVirtModeExtraState=&virtModeType=default&virtMode=0&nonVirtPosition=&position=chr3:173451011-173511011	in	intron		8	PPP3CA	NM_001130691	-	99391528	99720895	https://genome.ucsc.edu/cgi-bin/hgTracks?db=rheMac10&lastVirtModeType=default&lastVirtModeExtraState=&virtModeType=default&virtMode=0&nonVirtPosition=&position=chr5:99568564-99628564	in	intron		chr4	+	84607523	4	RNGTT	NM_001286428	+	84424994	84752389	https://genome.ucsc.edu/cgi-bin/hgTracks?db=rheMac10&lastVirtModeType=default&lastVirtModeExtraState=&virtModeType=default&virtMode=0&nonVirtPosition=&position=chr4:84577523-84637523	in	intron		chr13	+	70612818	3	ATL2	NM_022374	+	70542288	70622587	https://genome.ucsc.edu/cgi-bin/hgTracks?db=rheMac10&lastVirtModeType=default&lastVirtModeExtraState=&virtModeType=default&virtMode=0&nonVirtPosition=&position=chr13:70582818-70642818	in	intron		chr11
chr4	+	46129143	2	ADGRG6	NM_020455	+	46062930	46198025	https://genome.ucsc.edu/cgi-bin/hgTracks?db=rheMac10&lastVirtModeType=default&lastVirtModeExtraState=&virtModeType=default&virtMode=0&nonVirtPosition=&position=chr4:46099143-46159143	in	intron		8	IQCM	NM_001363509	-	147046454	147459380	https://genome.ucsc.edu/cgi-bin/hgTracks?db=rheMac10&lastVirtModeType=default&lastVirtModeExtraState=&virtModeType=default&virtMode=0&nonVirtPosition=&position=chr5:147078914-147138914	in	intron		chr4	+	106698322	4	SLC25A51P1	NR_026540	-	106940484	106942092	https://genome.ucsc.edu/cgi-bin/hgTracks?db=rheMac10&lastVirtModeType=default&lastVirtModeExtraState=&virtModeType=default&virtMode=0&nonVirtPosition=&position=chr4:106668322-106728322	out	242162		chr14	-	37249001	3	METTL15	NM_152636	-	37095749	37336722	https://genome.ucsc.edu/cgi-bin/hgTracks?db=rheMac10&lastVirtModeType=default&lastVirtModeExtraState=&virtModeType=default&virtMode=0&nonVirtPosition=&position=chr14:37219001-37279001	in	intron		chr12
chr4	-	116258470	2	ELOVL5	NM_001301856	+	116252793	116331892	https://genome.ucsc.edu/cgi-bin/hgTracks?db=rheMac10&lastVirtModeType=default&lastVirtModeExtraState=&virtModeType=default&virtMode=0&nonVirtPosition=&position=chr4:116228470-116288470	in	intron		8	OXCT1	NR_157114	-	41607718	41752677	https://genome.ucsc.edu/cgi-bin/hgTracks?db=rheMac10&lastVirtModeType=default&lastVirtModeExtraState=&virtModeType=default&virtMode=0&nonVirtPosition=&position=chr6:41639037-41699037	in	intron		chr5	+	42457468	4	GRXCR1	NM_001080476	+	42116659	42254192	https://genome.ucsc.edu/cgi-bin/hgTracks?db=rheMac10&lastVirtModeType=default&lastVirtModeExtraState=&virtModeType=default&virtMode=0&nonVirtPosition=&position=chr5:42427468-42487468	out	203276		chr14	-	89071364	3	MTMR2	NM_201281	-	89070931	89158520	https://genome.ucsc.edu/cgi-bin/hgTracks?db=rheMac10&lastVirtModeType=default&lastVirtModeExtraState=&virtModeType=default&virtMode=0&nonVirtPosition=&position=chr14:89041364-89101364	in	exon		chr13
chr5	-	117834598	2	LINC02502	NR_121639	+	117828230	117846814	https://genome.ucsc.edu/cgi-bin/hgTracks?db=rheMac10&lastVirtModeType=default&lastVirtModeExtraState=&virtModeType=default&virtMode=0&nonVirtPosition=&position=chr5:117804598-117864598	in	intron		8	CUBN	NM_001081	-	17960550	18269066	https://genome.ucsc.edu/cgi-bin/hgTracks?db=rheMac10&lastVirtModeType=default&lastVirtModeExtraState=&virtModeType=default&virtMode=0&nonVirtPosition=&position=chr9:18221704-18281704	in	intron		chr5	+	47279352	4	LOC101927179	NR_125881	+	47275208	47297443	https://genome.ucsc.edu/cgi-bin/hgTracks?db=rheMac10&lastVirtModeType=default&lastVirtModeExtraState=&virtModeType=default&virtMode=0&nonVirtPosition=&position=chr5:47249352-47309352	in	intron		chr14	+	94255679	3	ARHGAP42	NM_152432	+	93984943	94294490	https://genome.ucsc.edu/cgi-bin/hgTracks?db=rheMac10&lastVirtModeType=default&lastVirtModeExtraState=&virtModeType=default&virtMode=0&nonVirtPosition=&position=chr14:94225679-94285679	in	intron		chr14
chr5	+	129755791	2	LOC107984035	NR_148348	+	129579235	129581399	https://genome.ucsc.edu/cgi-bin/hgTracks?db=rheMac10&lastVirtModeType=default&lastVirtModeExtraState=&virtModeType=default&virtMode=0&nonVirtPosition=&position=chr5:129725791-129785791	out	174392		7	PLCB1	NM_182734	-	57618866	58373751	https://genome.ucsc.edu/cgi-bin/hgTracks?db=rheMac10&lastVirtModeType=default&lastVirtModeExtraState=&virtModeType=default&virtMode=0&nonVirtPosition=&position=chr10:57947993-58007993	in	intron		chr5	-	71594962	4	ADGRL3	NM_001371346	-	71557448	72418573	https://genome.ucsc.edu/cgi-bin/hgTracks?db=rheMac10&lastVirtModeType=default&lastVirtModeExtraState=&virtModeType=default&virtMode=0&nonVirtPosition=&position=chr5:71564962-71624962	in	intron		chr15	-	56189112	3	C9orf72	NM_001256054	+	56181626	56209220	https://genome.ucsc.edu/cgi-bin/hgTracks?db=rheMac10&lastVirtModeType=default&lastVirtModeExtraState=&virtModeType=default&virtMode=0&nonVirtPosition=&position=chr15:56159112-56219112	in	intron		chr14
chr5	-	169774973	2	GALNTL6	NM_001034845	+	169124749	170334506	https://genome.ucsc.edu/cgi-bin/hgTracks?db=rheMac10&lastVirtModeType=default&lastVirtModeExtraState=&virtModeType=default&virtMode=0&nonVirtPosition=&position=chr5:169744973-169804973	in	intron		7	KCNJ3	NM_002239	+	41803578	41962641	https://genome.ucsc.edu/cgi-bin/hgTracks?db=rheMac10&lastVirtModeType=default&lastVirtModeExtraState=&virtModeType=default&virtMode=0&nonVirtPosition=&position=chr12:42130186-42190186	out	197545		chr5	-	94022281	4	UNC5C	NM_003728	-	93531361	93916245	https://genome.ucsc.edu/cgi-bin/hgTracks?db=rheMac10&lastVirtModeType=default&lastVirtModeExtraState=&virtModeType=default&virtMode=0&nonVirtPosition=&position=chr5:93992281-94052281	out	106036		chr15	-	97852225	3	RASEF	NM_152573	-	98298337	98375584	https://genome.ucsc.edu/cgi-bin/hgTracks?db=rheMac10&lastVirtModeType=default&lastVirtModeExtraState=&virtModeType=default&virtMode=0&nonVirtPosition=&position=chr15:97822225-97882225	out	446112		chr15
chr5	+	171174548	2	LINC02269	NR_146487	+	171158694	171195513	https://genome.ucsc.edu/cgi-bin/hgTracks?db=rheMac10&lastVirtModeType=default&lastVirtModeExtraState=&virtModeType=default&virtMode=0&nonVirtPosition=&position=chr5:171144548-171204548	in	intron		7	PLA2R1	NM_007366	-	46977140	47110526	https://genome.ucsc.edu/cgi-bin/hgTracks?db=rheMac10&lastVirtModeType=default&lastVirtModeExtraState=&virtModeType=default&virtMode=0&nonVirtPosition=&position=chr12:46960785-47020785	in	intron		chr5	+	108151403	4	CFI	NM_001318057	-	108092471	108151493	https://genome.ucsc.edu/cgi-bin/hgTracks?db=rheMac10&lastVirtModeType=default&lastVirtModeExtraState=&virtModeType=default&virtMode=0&nonVirtPosition=&position=chr5:108121403-108181403	in	intron		chr17	+	89842705	3	TNFSF13B	NM_006573	+	89807319	89845895	https://genome.ucsc.edu/cgi-bin/hgTracks?db=rheMac10&lastVirtModeType=default&lastVirtModeExtraState=&virtModeType=default&virtMode=0&nonVirtPosition=&position=chr17:89812705-89872705	in	intron		chr15
chr6	-	87158499	2	LINC01339	NR_120601	-	87022682	87125674	https://genome.ucsc.edu/cgi-bin/hgTracks?db=rheMac10&lastVirtModeType=default&lastVirtModeExtraState=&virtModeType=default&virtMode=0&nonVirtPosition=&position=chr6:87128499-87188499	out	32825		7	PIKFYVE	NM_015040	+	95679323	95771351	https://genome.ucsc.edu/cgi-bin/hgTracks?db=rheMac10&lastVirtModeType=default&lastVirtModeExtraState=&virtModeType=default&virtMode=0&nonVirtPosition=&position=chr12:95645615-95705615	out	3708		chr5	+	159068012	4	FSTL5	NM_020116	-	158959513	159769910	https://genome.ucsc.edu/cgi-bin/hgTracks?db=rheMac10&lastVirtModeType=default&lastVirtModeExtraState=&virtModeType=default&virtMode=0&nonVirtPosition=&position=chr5:159038012-159098012	in	intron		chr2	-	4925185	3	MB21D2	NM_178496	+	5040949	5160692	https://genome.ucsc.edu/cgi-bin/hgTracks?db=rheMac10&lastVirtModeType=default&lastVirtModeExtraState=&virtModeType=default&virtMode=0&nonVirtPosition=&position=chr2:4895185-4955185	out	115764		chr15
chr6	+	91786269	2	MCTP1	NM_024717	-	91558534	92151279	https://genome.ucsc.edu/cgi-bin/hgTracks?db=rheMac10&lastVirtModeType=default&lastVirtModeExtraState=&virtModeType=default&virtMode=0&nonVirtPosition=&position=chr6:91756269-91816269	in	intron		7	PUM2	NM_001352926	+	88652491	88757694	https://genome.ucsc.edu/cgi-bin/hgTracks?db=rheMac10&lastVirtModeType=default&lastVirtModeExtraState=&virtModeType=default&virtMode=0&nonVirtPosition=&position=chr13:88650622-88710622	in	intron		chr5	+	164723853	4	SPOCK3	NM_001204352	-	164116089	164600701	https://genome.ucsc.edu/cgi-bin/hgTracks?db=rheMac10&lastVirtModeType=default&lastVirtModeExtraState=&virtModeType=default&virtMode=0&nonVirtPosition=&position=chr5:164693853-164753853	out	123152		chr2	+	168484097	3	BBX	NM_020235	-	168394141	168668267	https://genome.ucsc.edu/cgi-bin/hgTracks?db=rheMac10&lastVirtModeType=default&lastVirtModeExtraState=&virtModeType=default&virtMode=0&nonVirtPosition=&position=chr2:168454097-168514097	in	intron		chr17
chr6	-	100338005	2	PAM	NM_001364582	+	100193425	100419596	https://genome.ucsc.edu/cgi-bin/hgTracks?db=rheMac10&lastVirtModeType=default&lastVirtModeExtraState=&virtModeType=default&virtMode=0&nonVirtPosition=&position=chr6:100308005-100368005	in	intron		7	KLF5	NM_001286818	+	54847410	54870056	https://genome.ucsc.edu/cgi-bin/hgTracks?db=rheMac10&lastVirtModeType=default&lastVirtModeExtraState=&virtModeType=default&virtMode=0&nonVirtPosition=&position=chr17:55077880-55137880	out	237824		chr5	+	165768971	4	DDX60L	NM_001291510	-	165740399	165824166	https://genome.ucsc.edu/cgi-bin/hgTracks?db=rheMac10&lastVirtModeType=default&lastVirtModeExtraState=&virtModeType=default&virtMode=0&nonVirtPosition=&position=chr5:165738971-165798971	in	intron		chr3	-	110983425	3	PPP1R9A	NM_001166160	-	110832897	111223177	https://genome.ucsc.edu/cgi-bin/hgTracks?db=rheMac10&lastVirtModeType=default&lastVirtModeExtraState=&virtModeType=default&virtMode=0&nonVirtPosition=&position=chr3:110953425-111013425	in	intron		chr17
chr6	+	104982688	2	EFNA5	NM_001962	-	104830769	105124688	https://genome.ucsc.edu/cgi-bin/hgTracks?db=rheMac10&lastVirtModeType=default&lastVirtModeExtraState=&virtModeType=default&virtMode=0&nonVirtPosition=&position=chr6:104952688-105012688	in	intron		7	LINC00430	NR_132371	+	68661782	68687422	https://genome.ucsc.edu/cgi-bin/hgTracks?db=rheMac10&lastVirtModeType=default&lastVirtModeExtraState=&virtModeType=default&virtMode=0&nonVirtPosition=&position=chr17:68501468-68561468	out	130314		chr6	-	22376858	4	CDH12	NM_001364106	-	21852155	22995475	https://genome.ucsc.edu/cgi-bin/hgTracks?db=rheMac10&lastVirtModeType=default&lastVirtModeExtraState=&virtModeType=default&virtMode=0&nonVirtPosition=&position=chr6:22346858-22406858	in	intron		chr3	+	113820166	3	ANKIB1	NM_019004	-	113737338	113892685	https://genome.ucsc.edu/cgi-bin/hgTracks?db=rheMac10&lastVirtModeType=default&lastVirtModeExtraState=&virtModeType=default&virtMode=0&nonVirtPosition=&position=chr3:113790166-113850166	in	intron		chr17
chr6	+	120325299	2	SNX2	NM_003100	+	120284344	120342391	https://genome.ucsc.edu/cgi-bin/hgTracks?db=rheMac10&lastVirtModeType=default&lastVirtModeExtraState=&virtModeType=default&virtMode=0&nonVirtPosition=&position=chr6:120295299-120355299	in	intron		7	IMMP2L	NM_001350962	-	137254733	137836296	https://genome.ucsc.edu/cgi-bin/hgTracks?db=rheMac10&lastVirtModeType=default&lastVirtModeExtraState=&virtModeType=default&virtMode=0&nonVirtPosition=&position=chr3:137587606-137647606	in	intron		chr6	-	40299164	4	PTGER4	NM_000958	+	40540822	40554674	https://genome.ucsc.edu/cgi-bin/hgTracks?db=rheMac10&lastVirtModeType=default&lastVirtModeExtraState=&virtModeType=default&virtMode=0&nonVirtPosition=&position=chr6:40269164-40329164	out	241658		chr3	+	134211165	3	DLD	NM_001289752	+	134197780	134229614	https://genome.ucsc.edu/cgi-bin/hgTracks?db=rheMac10&lastVirtModeType=default&lastVirtModeExtraState=&virtModeType=default&virtMode=0&nonVirtPosition=&position=chr3:134181165-134241165	in	intron		chr17
chr6	+	125398425	2	CCDC192	NM_001317938	+	125198764	125447116	https://genome.ucsc.edu/cgi-bin/hgTracks?db=rheMac10&lastVirtModeType=default&lastVirtModeExtraState=&virtModeType=default&virtMode=0&nonVirtPosition=&position=chr6:125368425-125428425	in	intron		7	ADGRB3	NM_001704	-	103417142	104155758	https://genome.ucsc.edu/cgi-bin/hgTracks?db=rheMac10&lastVirtModeType=default&lastVirtModeExtraState=&virtModeType=default&virtMode=0&nonVirtPosition=&position=chr4:103586341-103646341	in	intron		chr6	-	50733787	4	PELO	NM_015946	+	51072534	51088875	https://genome.ucsc.edu/cgi-bin/hgTracks?db=rheMac10&lastVirtModeType=default&lastVirtModeExtraState=&virtModeType=default&virtMode=0&nonVirtPosition=&position=chr6:50703787-50763787	out	338747		chr4	+	19614100	3	FRK	NM_002031	-	19516772	19642580	https://genome.ucsc.edu/cgi-bin/hgTracks?db=rheMac10&lastVirtModeType=default&lastVirtModeExtraState=&virtModeType=default&virtMode=0&nonVirtPosition=&position=chr4:19584100-19644100	in	intron		chr18
chr7	+	32850169	2	MNS1	NM_018365	-	32838623	32878188	https://genome.ucsc.edu/cgi-bin/hgTracks?db=rheMac10&lastVirtModeType=default&lastVirtModeExtraState=&virtModeType=default&virtMode=0&nonVirtPosition=&position=chr7:32820169-32880169	in	intron		7	HSPD1	NM_002156	-	103308885	103311088	https://genome.ucsc.edu/cgi-bin/hgTracks?db=rheMac10&lastVirtModeType=default&lastVirtModeExtraState=&virtModeType=default&virtMode=0&nonVirtPosition=&position=chr5:103368146-103428146	out	87058		chr6	-	82304487	4	EDIL3	NM_005711	-	80743632	81198956	https://genome.ucsc.edu/cgi-bin/hgTracks?db=rheMac10&lastVirtModeType=default&lastVirtModeExtraState=&virtModeType=default&virtMode=0&nonVirtPosition=&position=chr6:82274487-82334487	out	1105531		chr5	+	48659308	3	WDFY3	NM_014991	+	48651859	48959741	https://genome.ucsc.edu/cgi-bin/hgTracks?db=rheMac10&lastVirtModeType=default&lastVirtModeExtraState=&virtModeType=default&virtMode=0&nonVirtPosition=&position=chr5:48629308-48689308	in	intron		chr18
chr7	+	91731093	2	PRKD1	NM_002742	-	91666946	92031841	https://genome.ucsc.edu/cgi-bin/hgTracks?db=rheMac10&lastVirtModeType=default&lastVirtModeExtraState=&virtModeType=default&virtMode=0&nonVirtPosition=&position=chr7:91701093-91761093	in	intron		7	CDH9	NM_016279	-	26989666	27153364	https://genome.ucsc.edu/cgi-bin/hgTracks?db=rheMac10&lastVirtModeType=default&lastVirtModeExtraState=&virtModeType=default&virtMode=0&nonVirtPosition=&position=chr6:27267604-27327604	out	144240		chr6	+	111117405	4	YTHDC2	NM_001345976	+	111037742	111118044	https://genome.ucsc.edu/cgi-bin/hgTracks?db=rheMac10&lastVirtModeType=default&lastVirtModeExtraState=&virtModeType=default&virtMode=0&nonVirtPosition=&position=chr6:111087405-111147405	in	exon		chr5	-	84440710	3	MAPK10	NM_001351625	-	84405143	84744715	https://genome.ucsc.edu/cgi-bin/hgTracks?db=rheMac10&lastVirtModeType=default&lastVirtModeExtraState=&virtModeType=default&virtMode=0&nonVirtPosition=&position=chr5:84410710-84470710	in	intron		chr2
chr8	-	79212531	2	IL7	NM_000880	-	79211859	79273754	https://genome.ucsc.edu/cgi-bin/hgTracks?db=rheMac10&lastVirtModeType=default&lastVirtModeExtraState=&virtModeType=default&virtMode=0&nonVirtPosition=&position=chr8:79182531-79242531	in	exon		7	RALGAPA1	NM_194301	-	97611587	97887642	https://genome.ucsc.edu/cgi-bin/hgTracks?db=rheMac10&lastVirtModeType=default&lastVirtModeExtraState=&virtModeType=default&virtMode=0&nonVirtPosition=&position=chr7:97807988-97867988	in	intron		chr7	+	33386196	4	TCF12	NM_207038	+	33316612	33690094	https://genome.ucsc.edu/cgi-bin/hgTracks?db=rheMac10&lastVirtModeType=default&lastVirtModeExtraState=&virtModeType=default&virtMode=0&nonVirtPosition=&position=chr7:33356196-33416196	in	intron		chr5	+	170532213	3	GALNT7	NM_017423	+	170457796	170610168	https://genome.ucsc.edu/cgi-bin/hgTracks?db=rheMac10&lastVirtModeType=default&lastVirtModeExtraState=&virtModeType=default&virtMode=0&nonVirtPosition=&position=chr5:170502213-170562213	in	intron		chr2
chr8	-	93258888	2	TRIQK	NM_001191035	-	93232859	93302604	https://genome.ucsc.edu/cgi-bin/hgTracks?db=rheMac10&lastVirtModeType=default&lastVirtModeExtraState=&virtModeType=default&virtMode=0&nonVirtPosition=&position=chr8:93228888-93288888	in	intron		7	ANK3	NM_001320874	+	77605211	77966685	https://genome.ucsc.edu/cgi-bin/hgTracks?db=rheMac10&lastVirtModeType=default&lastVirtModeExtraState=&virtModeType=default&virtMode=0&nonVirtPosition=&position=chr9:77877087-77937087	in	intron		chr8	-	17203502	4	MICU3	NM_181723	+	17144073	17236995	https://genome.ucsc.edu/cgi-bin/hgTracks?db=rheMac10&lastVirtModeType=default&lastVirtModeExtraState=&virtModeType=default&virtMode=0&nonVirtPosition=&position=chr8:17173502-17233502	in	intron		chr6	+	51886396	3	NDUFS4	NR_134474	+	51872981	51989331	https://genome.ucsc.edu/cgi-bin/hgTracks?db=rheMac10&lastVirtModeType=default&lastVirtModeExtraState=&virtModeType=default&virtMode=0&nonVirtPosition=&position=chr6:51856396-51916396	in	intron		chr20
chr8	+	111894535	2	LINC01609	NR_125418	-	111330149	111442198	https://genome.ucsc.edu/cgi-bin/hgTracks?db=rheMac10&lastVirtModeType=default&lastVirtModeExtraState=&virtModeType=default&virtMode=0&nonVirtPosition=&position=chr8:111864535-111924535	out	452337		7	UBE2D1	NM_003338	-	79662460	79698643	https://genome.ucsc.edu/cgi-bin/hgTracks?db=rheMac10&lastVirtModeType=default&lastVirtModeExtraState=&virtModeType=default&virtMode=0&nonVirtPosition=&position=chr9:79639045-79699045	in	intron		chr8	+	109267540	4	TRHR	NM_003301	+	109277831	109312164	https://genome.ucsc.edu/cgi-bin/hgTracks?db=rheMac10&lastVirtModeType=default&lastVirtModeExtraState=&virtModeType=default&virtMode=0&nonVirtPosition=&position=chr8:109237540-109297540	out	10291		chr8	+	72462048	3	MSC-AS1	NR_033651	+	72393417	72612731	https://genome.ucsc.edu/cgi-bin/hgTracks?db=rheMac10&lastVirtModeType=default&lastVirtModeExtraState=&virtModeType=default&virtMode=0&nonVirtPosition=&position=chr8:72432048-72492048	in	intron		chr3
chrX	-	30748250	2	TAB3	NM_152787	-	30718167	30779690	https://genome.ucsc.edu/cgi-bin/hgTracks?db=rheMac10&lastVirtModeType=default&lastVirtModeExtraState=&virtModeType=default&virtMode=0&nonVirtPosition=&position=chrX:30718250-30778250	in	intron		7	TGIF2LX	NM_138960	+	86732711	86733708	https://genome.ucsc.edu/cgi-bin/hgTracks?db=rheMac10&lastVirtModeType=default&lastVirtModeExtraState=&virtModeType=default&virtMode=0&nonVirtPosition=&position=chrX:86985365-87045365	out	281657		chr8	+	116979955	4	EIF3H	NM_003756	-	116934364	117044760	https://genome.ucsc.edu/cgi-bin/hgTracks?db=rheMac10&lastVirtModeType=default&lastVirtModeExtraState=&virtModeType=default&virtMode=0&nonVirtPosition=&position=chr8:116949955-117009955	in	intron		chr8	+	111114082	3	LINC01608	NR_125416	-	111243497	111263365	https://genome.ucsc.edu/cgi-bin/hgTracks?db=rheMac10&lastVirtModeType=default&lastVirtModeExtraState=&virtModeType=default&virtMode=0&nonVirtPosition=&position=chr8:111084082-111144082	out	129415		chr3
chrX	-	40540165	2	MED14	NM_004229	-	40488043	40575011	https://genome.ucsc.edu/cgi-bin/hgTracks?db=rheMac10&lastVirtModeType=default&lastVirtModeExtraState=&virtModeType=default&virtMode=0&nonVirtPosition=&position=chrX:40510165-40570165	in	intron		6	LINC01032	NR_126003	-	50233105	50244533	https://genome.ucsc.edu/cgi-bin/hgTracks?db=rheMac10&lastVirtModeType=default&lastVirtModeExtraState=&virtModeType=default&virtMode=0&nonVirtPosition=&position=chr1:50152830-50212830	out	50275		chrX	-	3491523	4	FAM239B	NR_146578	-	3474229	3483742	https://genome.ucsc.edu/cgi-bin/hgTracks?db=rheMac10&lastVirtModeType=default&lastVirtModeExtraState=&virtModeType=default&virtMode=0&nonVirtPosition=&position=chrX:3461523-3521523	out	7781		chr8	+	121743442	3	HAS2	NM_005328	-	121919860	121948488	https://genome.ucsc.edu/cgi-bin/hgTracks?db=rheMac10&lastVirtModeType=default&lastVirtModeExtraState=&virtModeType=default&virtMode=0&nonVirtPosition=&position=chr8:121713442-121773442	out	176418		chr4
chrX	+	108336054	2	ALG13	NR_033125	+	108376211	108383732	https://genome.ucsc.edu/cgi-bin/hgTracks?db=rheMac10&lastVirtModeType=default&lastVirtModeExtraState=&virtModeType=default&virtMode=0&nonVirtPosition=&position=chrX:108306054-108366054	out	40157		6	PPP2R5A	NM_006243	+	69781673	69857821	https://genome.ucsc.edu/cgi-bin/hgTracks?db=rheMac10&lastVirtModeType=default&lastVirtModeExtraState=&virtModeType=default&virtMode=0&nonVirtPosition=&position=chr1:69800971-69860971	in	intron		chrX	+	63906918	4	CD24	NM_001291738	-	64066692	64068791	https://genome.ucsc.edu/cgi-bin/hgTracks?db=rheMac10&lastVirtModeType=default&lastVirtModeExtraState=&virtModeType=default&virtMode=0&nonVirtPosition=&position=chrX:63876918-63936918	out	159774		chrX	+	21134504	3	CNKSR2	NM_001330772	+	21129905	21416250	https://genome.ucsc.edu/cgi-bin/hgTracks?db=rheMac10&lastVirtModeType=default&lastVirtModeExtraState=&virtModeType=default&virtMode=0&nonVirtPosition=&position=chrX:21104504-21164504	in	intron		chr4
chr1	-	45464440	1	MIR548F3	NR_031644	-	45171216	45171262	https://genome.ucsc.edu/cgi-bin/hgTracks?db=rheMac10&lastVirtModeType=default&lastVirtModeExtraState=&virtModeType=default&virtMode=0&nonVirtPosition=&position=chr1:45434440-45494440	out	293178		6	GPCPD1	NM_019593	+	60903387	60969238	https://genome.ucsc.edu/cgi-bin/hgTracks?db=rheMac10&lastVirtModeType=default&lastVirtModeExtraState=&virtModeType=default&virtMode=0&nonVirtPosition=&position=chr10:60903769-60963769	in	exon		chrX	-	80941485	4	RPS6KA6	NM_014496	-	80896242	81029789	https://genome.ucsc.edu/cgi-bin/hgTracks?db=rheMac10&lastVirtModeType=default&lastVirtModeExtraState=&virtModeType=default&virtMode=0&nonVirtPosition=&position=chrX:80911485-80971485	in	intron		chrX	-	43976062	3	NDP	NM_000266	-	43868815	43893816	https://genome.ucsc.edu/cgi-bin/hgTracks?db=rheMac10&lastVirtModeType=default&lastVirtModeExtraState=&virtModeType=default&virtMode=0&nonVirtPosition=&position=chrX:43946062-44006062	out	82246		chr4
chr1	+	116880925	1	NTNG1	NM_014917	-	116827593	117182619	https://genome.ucsc.edu/cgi-bin/hgTracks?db=rheMac10&lastVirtModeType=default&lastVirtModeExtraState=&virtModeType=default&virtMode=0&nonVirtPosition=&position=chr1:116850925-116910925	in	intron		6	PIK3C2G	NM_001288772	+	19656469	20060391	https://genome.ucsc.edu/cgi-bin/hgTracks?db=rheMac10&lastVirtModeType=default&lastVirtModeExtraState=&virtModeType=default&virtMode=0&nonVirtPosition=&position=chr11:19778011-19838011	in	intron		chr1	+	3304422	3	SMYD3	NM_022743	+	2720476	3324831	https://genome.ucsc.edu/cgi-bin/hgTracks?db=rheMac10&lastVirtModeType=default&lastVirtModeExtraState=&virtModeType=default&virtMode=0&nonVirtPosition=&position=chr1:3274422-3334422	in	intron		chrX	+	61700783	3	ZC4H2	NM_001178032	-	61576581	61696225	https://genome.ucsc.edu/cgi-bin/hgTracks?db=rheMac10&lastVirtModeType=default&lastVirtModeExtraState=&virtModeType=default&virtMode=0&nonVirtPosition=&position=chrX:61670783-61730783	out	4558		chr5
chr1	+	142514199	1	ADGRL2	NM_001366005	-	142428037	142623883	https://genome.ucsc.edu/cgi-bin/hgTracks?db=rheMac10&lastVirtModeType=default&lastVirtModeExtraState=&virtModeType=default&virtMode=0&nonVirtPosition=&position=chr1:142484199-142544199	in	intron		6	OTOGL	NM_173591	+	79758378	79929147	https://genome.ucsc.edu/cgi-bin/hgTracks?db=rheMac10&lastVirtModeType=default&lastVirtModeExtraState=&virtModeType=default&virtMode=0&nonVirtPosition=&position=chr11:79748215-79808215	in	exon		chr1	-	10322066	3	IFITM1	NM_003641	+	9937283	9937949	https://genome.ucsc.edu/cgi-bin/hgTracks?db=rheMac10&lastVirtModeType=default&lastVirtModeExtraState=&virtModeType=default&virtMode=0&nonVirtPosition=&position=chr1:10292066-10352066	out	384117		chr1	-	43914144	2	PTGS2	NM_000963	-	43912071	43921023	https://genome.ucsc.edu/cgi-bin/hgTracks?db=rheMac10&lastVirtModeType=default&lastVirtModeExtraState=&virtModeType=default&virtMode=0&nonVirtPosition=&position=chr1:43884144-43944144	in	exon		chr5
chr1	+	150876739	1	LINC01360	NR_110676	-	151074330	151106243	https://genome.ucsc.edu/cgi-bin/hgTracks?db=rheMac10&lastVirtModeType=default&lastVirtModeExtraState=&virtModeType=default&virtMode=0&nonVirtPosition=&position=chr1:150846739-150906739	out	197591		6	LDAH	NM_001282724	+	88145249	88298444	https://genome.ucsc.edu/cgi-bin/hgTracks?db=rheMac10&lastVirtModeType=default&lastVirtModeExtraState=&virtModeType=default&virtMode=0&nonVirtPosition=&position=chr13:88124678-88184678	in	intron		chr1	-	45888933	3	LOC105369747	NR_135024	+	46108265	46360721	https://genome.ucsc.edu/cgi-bin/hgTracks?db=rheMac10&lastVirtModeType=default&lastVirtModeExtraState=&virtModeType=default&virtMode=0&nonVirtPosition=&position=chr1:45858933-45918933	out	219332		chr1	-	86050622	2	MIR4666A	NR_039812	+	86033876	86033955	https://genome.ucsc.edu/cgi-bin/hgTracks?db=rheMac10&lastVirtModeType=default&lastVirtModeExtraState=&virtModeType=default&virtMode=0&nonVirtPosition=&position=chr1:86020622-86080622	out	16667		chr5
chr1	+	154141559	1	ANKRD13C	NM_030816	+	154102186	154191641	https://genome.ucsc.edu/cgi-bin/hgTracks?db=rheMac10&lastVirtModeType=default&lastVirtModeExtraState=&virtModeType=default&virtMode=0&nonVirtPosition=&position=chr1:154111559-154171559	in	intron		6	LDAH	NM_001282724	+	88145249	88298444	https://genome.ucsc.edu/cgi-bin/hgTracks?db=rheMac10&lastVirtModeType=default&lastVirtModeExtraState=&virtModeType=default&virtMode=0&nonVirtPosition=&position=chr13:88127031-88187031	in	intron		chr1	-	73060967	3	KCTD3	NM_001319295	+	73058032	73114606	https://genome.ucsc.edu/cgi-bin/hgTracks?db=rheMac10&lastVirtModeType=default&lastVirtModeExtraState=&virtModeType=default&virtMode=0&nonVirtPosition=&position=chr1:73030967-73090967	in	intron		chr11	+	40046638	2	CNTN1	NM_001843	+	40037806	40417006	https://genome.ucsc.edu/cgi-bin/hgTracks?db=rheMac10&lastVirtModeType=default&lastVirtModeExtraState=&virtModeType=default&virtMode=0&nonVirtPosition=&position=chr11:40016638-40076638	in	intron		chr5
chr10	+	56472466	1	SNAP25-AS1	NR_040710	+	56334895	56522836	https://genome.ucsc.edu/cgi-bin/hgTracks?db=rheMac10&lastVirtModeType=default&lastVirtModeExtraState=&virtModeType=default&virtMode=0&nonVirtPosition=&position=chr10:56442466-56502466	in	intron		6	BNC2	NM_001317940	+	66728631	67187177	https://genome.ucsc.edu/cgi-bin/hgTracks?db=rheMac10&lastVirtModeType=default&lastVirtModeExtraState=&virtModeType=default&virtMode=0&nonVirtPosition=&position=chr15:67020284-67080284	in	intron		chr1	+	128902675	3	TLCD4-RWDD3	NM_001199691	-	128894792	129026964	https://genome.ucsc.edu/cgi-bin/hgTracks?db=rheMac10&lastVirtModeType=default&lastVirtModeExtraState=&virtModeType=default&virtMode=0&nonVirtPosition=&position=chr1:128872675-128932675	in	intron		chr11	+	76127644	2	OSBPL8	NM_020841	-	75907970	76125804	https://genome.ucsc.edu/cgi-bin/hgTracks?db=rheMac10&lastVirtModeType=default&lastVirtModeExtraState=&virtModeType=default&virtMode=0&nonVirtPosition=&position=chr11:76097644-76157644	out	1840		chr5
chr11	-	26571230	1	KRAS	NM_004985	-	26498848	26546606	https://genome.ucsc.edu/cgi-bin/hgTracks?db=rheMac10&lastVirtModeType=default&lastVirtModeExtraState=&virtModeType=default&virtMode=0&nonVirtPosition=&position=chr11:26541230-26601230	out	24624		6	CCDC171	NM_001355547	-	67613906	67993409	https://genome.ucsc.edu/cgi-bin/hgTracks?db=rheMac10&lastVirtModeType=default&lastVirtModeExtraState=&virtModeType=default&virtMode=0&nonVirtPosition=&position=chr15:67555744-67615744	out	28162		chr10	-	50217396	3	KIF16B	NM_024704	+	49917785	50232775	https://genome.ucsc.edu/cgi-bin/hgTracks?db=rheMac10&lastVirtModeType=default&lastVirtModeExtraState=&virtModeType=default&virtMode=0&nonVirtPosition=&position=chr10:50187396-50247396	in	intron		chr11	-	81065988	2	PPFIA2	NM_001220475	-	80810035	81308147	https://genome.ucsc.edu/cgi-bin/hgTracks?db=rheMac10&lastVirtModeType=default&lastVirtModeExtraState=&virtModeType=default&virtMode=0&nonVirtPosition=&position=chr11:81035988-81095988	in	intron		chr5
chr11	-	27238118	1	RASSF8-AS1	NR_038227	-	27262849	27265771	https://genome.ucsc.edu/cgi-bin/hgTracks?db=rheMac10&lastVirtModeType=default&lastVirtModeExtraState=&virtModeType=default&virtMode=0&nonVirtPosition=&position=chr11:27208118-27268118	out	24731		6	ROR2	NM_001318204	-	106717579	106933462	https://genome.ucsc.edu/cgi-bin/hgTracks?db=rheMac10&lastVirtModeType=default&lastVirtModeExtraState=&virtModeType=default&virtMode=0&nonVirtPosition=&position=chr15:106844045-106904045	in	intron		chr10	-	81689432	3	ZNF334	NM_001270497	-	81703207	81717770	https://genome.ucsc.edu/cgi-bin/hgTracks?db=rheMac10&lastVirtModeType=default&lastVirtModeExtraState=&virtModeType=default&virtMode=0&nonVirtPosition=&position=chr10:81659432-81719432	out	13775		chr12	+	28086492	2	LRP1B	NM_018557	-	27344388	29270349	https://genome.ucsc.edu/cgi-bin/hgTracks?db=rheMac10&lastVirtModeType=default&lastVirtModeExtraState=&virtModeType=default&virtMode=0&nonVirtPosition=&position=chr12:28056492-28116492	in	intron		chr6
chr11	+	29370269	1	PTHLH	NM_198965	-	29283408	29298369	https://genome.ucsc.edu/cgi-bin/hgTracks?db=rheMac10&lastVirtModeType=default&lastVirtModeExtraState=&virtModeType=default&virtMode=0&nonVirtPosition=&position=chr11:29340269-29400269	out	71900		6	KLHL1	NM_001286725	-	51352767	51791646	https://genome.ucsc.edu/cgi-bin/hgTracks?db=rheMac10&lastVirtModeType=default&lastVirtModeExtraState=&virtModeType=default&virtMode=0&nonVirtPosition=&position=chr17:51631136-51691136	in	intron		chr11	-	27729585	3	ITPR2	NM_002223	-	27644568	28141327	https://genome.ucsc.edu/cgi-bin/hgTracks?db=rheMac10&lastVirtModeType=default&lastVirtModeExtraState=&virtModeType=default&virtMode=0&nonVirtPosition=&position=chr11:27699585-27759585	in	intron		chr12	+	29330997	2	LRP1B	NM_018557	-	27344388	29270349	https://genome.ucsc.edu/cgi-bin/hgTracks?db=rheMac10&lastVirtModeType=default&lastVirtModeExtraState=&virtModeType=default&virtMode=0&nonVirtPosition=&position=chr12:29300997-29360997	out	60648		chr6
chr11	+	59882045	1	SLC16A7	NM_001270623	+	59268856	59444948	https://genome.ucsc.edu/cgi-bin/hgTracks?db=rheMac10&lastVirtModeType=default&lastVirtModeExtraState=&virtModeType=default&virtMode=0&nonVirtPosition=&position=chr11:59852045-59912045	out	437097		6	RTTN	NM_001318520	+	9745298	9939060	https://genome.ucsc.edu/cgi-bin/hgTracks?db=rheMac10&lastVirtModeType=default&lastVirtModeExtraState=&virtModeType=default&virtMode=0&nonVirtPosition=&position=chr18:9745033-9805033	in	intron		chr11	-	35274361	3	ALG10B	NM_001013620	+	35259492	35272309	https://genome.ucsc.edu/cgi-bin/hgTracks?db=rheMac10&lastVirtModeType=default&lastVirtModeExtraState=&virtModeType=default&virtMode=0&nonVirtPosition=&position=chr11:35244361-35304361	out	2052		chr12	-	34025613	2	CLIC1	NM_001287594	+	34048622	34049842	https://genome.ucsc.edu/cgi-bin/hgTracks?db=rheMac10&lastVirtModeType=default&lastVirtModeExtraState=&virtModeType=default&virtMode=0&nonVirtPosition=&position=chr12:33995613-34055613	out	23009		chr6
chr11	-	68791652	1	CPSF6	NM_001300947	+	68767769	68802604	https://genome.ucsc.edu/cgi-bin/hgTracks?db=rheMac10&lastVirtModeType=default&lastVirtModeExtraState=&virtModeType=default&virtMode=0&nonVirtPosition=&position=chr11:68761652-68821652	in	intron		6	CDH7	NM_033646	-	14175950	14308776	https://genome.ucsc.edu/cgi-bin/hgTracks?db=rheMac10&lastVirtModeType=default&lastVirtModeExtraState=&virtModeType=default&virtMode=0&nonVirtPosition=&position=chr18:14545523-14605523	out	266747		chr11	-	70208351	3	PTPRR	NR_073474	-	70135270	70257184	https://genome.ucsc.edu/cgi-bin/hgTracks?db=rheMac10&lastVirtModeType=default&lastVirtModeExtraState=&virtModeType=default&virtMode=0&nonVirtPosition=&position=chr11:70178351-70238351	in	intron		chr12	-	78582964	2	MYO1B	NM_001330237	+	78477139	78658852	https://genome.ucsc.edu/cgi-bin/hgTracks?db=rheMac10&lastVirtModeType=default&lastVirtModeExtraState=&virtModeType=default&virtMode=0&nonVirtPosition=&position=chr12:78552964-78612964	in	intron		chr6
chr11	-	84863178	1	LRRIQ1	NM_001079910	+	84649851	84858119	https://genome.ucsc.edu/cgi-bin/hgTracks?db=rheMac10&lastVirtModeType=default&lastVirtModeExtraState=&virtModeType=default&virtMode=0&nonVirtPosition=&position=chr11:84833178-84893178	out	5059		6	PPIAP46	NR_045207	-	55067787	55068279	https://genome.ucsc.edu/cgi-bin/hgTracks?db=rheMac10&lastVirtModeType=default&lastVirtModeExtraState=&virtModeType=default&virtMode=0&nonVirtPosition=&position=chr18:54952432-55012432	out	85355		chr11	-	80077543	3	PTPRQ	NM_001145026	+	79990908	80209935	https://genome.ucsc.edu/cgi-bin/hgTracks?db=rheMac10&lastVirtModeType=default&lastVirtModeExtraState=&virtModeType=default&virtMode=0&nonVirtPosition=&position=chr11:80047543-80107543	in	intron		chr13	+	25980555	2	DHFRP3	NR_033423	-	25634437	25635530	https://genome.ucsc.edu/cgi-bin/hgTracks?db=rheMac10&lastVirtModeType=default&lastVirtModeExtraState=&virtModeType=default&virtMode=0&nonVirtPosition=&position=chr13:25950555-26010555	out	345025		chr6
chr11	-	91176499	1	DCN	NM_001920	-	90910048	90952122	https://genome.ucsc.edu/cgi-bin/hgTracks?db=rheMac10&lastVirtModeType=default&lastVirtModeExtraState=&virtModeType=default&virtMode=0&nonVirtPosition=&position=chr11:91146499-91206499	out	224377		6	SATB1	NM_001195470	+	29283154	29363632	https://genome.ucsc.edu/cgi-bin/hgTracks?db=rheMac10&lastVirtModeType=default&lastVirtModeExtraState=&virtModeType=default&virtMode=0&nonVirtPosition=&position=chr2:29323432-29383432	in	intron		chr11	-	88491232	3	LINC02458	NR_038385	-	88698763	88706921	https://genome.ucsc.edu/cgi-bin/hgTracks?db=rheMac10&lastVirtModeType=default&lastVirtModeExtraState=&virtModeType=default&virtMode=0&nonVirtPosition=&position=chr11:88461232-88521232	out	207531		chr13	-	102597964	2	LOC400940	NR_026833	-	102771527	102777513	https://genome.ucsc.edu/cgi-bin/hgTracks?db=rheMac10&lastVirtModeType=default&lastVirtModeExtraState=&virtModeType=default&virtMode=0&nonVirtPosition=&position=chr13:102567964-102627964	out	173563		chr7
chr12	-	28488740	1	LRP1B	NM_018557	-	27344388	29270349	https://genome.ucsc.edu/cgi-bin/hgTracks?db=rheMac10&lastVirtModeType=default&lastVirtModeExtraState=&virtModeType=default&virtMode=0&nonVirtPosition=&position=chr12:28458740-28518740	in	intron		6	LINC02005	NR_146637	+	129930762	130000193	https://genome.ucsc.edu/cgi-bin/hgTracks?db=rheMac10&lastVirtModeType=default&lastVirtModeExtraState=&virtModeType=default&virtMode=0&nonVirtPosition=&position=chr2:130158490-130218490	out	188297		chr12	+	20532737	3	ZRANB3	NM_001286569	-	20372734	20679587	https://genome.ucsc.edu/cgi-bin/hgTracks?db=rheMac10&lastVirtModeType=default&lastVirtModeExtraState=&virtModeType=default&virtMode=0&nonVirtPosition=&position=chr12:20502737-20562737	in	intron		chr15	-	63016133	2	MLLT3	NM_004529	+	63041251	63326751	https://genome.ucsc.edu/cgi-bin/hgTracks?db=rheMac10&lastVirtModeType=default&lastVirtModeExtraState=&virtModeType=default&virtMode=0&nonVirtPosition=&position=chr15:62986133-63046133	out	25118		chr7
chr12	-	31447464	1	GTDC1	NM_001354356	-	31161880	31478575	https://genome.ucsc.edu/cgi-bin/hgTracks?db=rheMac10&lastVirtModeType=default&lastVirtModeExtraState=&virtModeType=default&virtMode=0&nonVirtPosition=&position=chr12:31417464-31477464	in	intron		6	PER4	NR_002790	-	105536608	105538078	https://genome.ucsc.edu/cgi-bin/hgTracks?db=rheMac10&lastVirtModeType=default&lastVirtModeExtraState=&virtModeType=default&virtMode=0&nonVirtPosition=&position=chr3:105022485-105082485	out	484123		chr12	+	30732926	3	ARHGAP15	NM_018460	+	30302592	30931604	https://genome.ucsc.edu/cgi-bin/hgTracks?db=rheMac10&lastVirtModeType=default&lastVirtModeExtraState=&virtModeType=default&virtMode=0&nonVirtPosition=&position=chr12:30702926-30762926	in	intron		chr15	+	96633737	2	TLE1	NM_001303104	-	96928547	97036414	https://genome.ucsc.edu/cgi-bin/hgTracks?db=rheMac10&lastVirtModeType=default&lastVirtModeExtraState=&virtModeType=default&virtMode=0&nonVirtPosition=&position=chr15:96603737-96663737	out	294810		chr8
chr12	-	31651673	1	ZEB2	NM_014795	-	31534007	31670095	https://genome.ucsc.edu/cgi-bin/hgTracks?db=rheMac10&lastVirtModeType=default&lastVirtModeExtraState=&virtModeType=default&virtMode=0&nonVirtPosition=&position=chr12:31621673-31681673	in	intron		6	RUNDC3B	NM_138290	-	118298592	118478844	https://genome.ucsc.edu/cgi-bin/hgTracks?db=rheMac10&lastVirtModeType=default&lastVirtModeExtraState=&virtModeType=default&virtMode=0&nonVirtPosition=&position=chr3:118294569-118354569	in	intron		chr12	+	33675921	3	PABPC1P2	NR_026904	+	33765780	33769666	https://genome.ucsc.edu/cgi-bin/hgTracks?db=rheMac10&lastVirtModeType=default&lastVirtModeExtraState=&virtModeType=default&virtMode=0&nonVirtPosition=&position=chr12:33645921-33705921	out	89859		chr17	+	39108049	2	TDRD3	NM_001146070	+	39065002	39263311	https://genome.ucsc.edu/cgi-bin/hgTracks?db=rheMac10&lastVirtModeType=default&lastVirtModeExtraState=&virtModeType=default&virtMode=0&nonVirtPosition=&position=chr17:39078049-39138049	in	intron		chr8
chr12	-	33453892	1	PABPC1P2	NR_026904	+	33765780	33769666	https://genome.ucsc.edu/cgi-bin/hgTracks?db=rheMac10&lastVirtModeType=default&lastVirtModeExtraState=&virtModeType=default&virtMode=0&nonVirtPosition=&position=chr12:33423892-33483892	out	311888		6	IMMP2L	NM_001350960	-	136966483	137835735	https://genome.ucsc.edu/cgi-bin/hgTracks?db=rheMac10&lastVirtModeType=default&lastVirtModeExtraState=&virtModeType=default&virtMode=0&nonVirtPosition=&position=chr3:136696314-136756314	out	240169		chr12	-	42552311	3	LINC01876	NR_110249	-	43114676	43118542	https://genome.ucsc.edu/cgi-bin/hgTracks?db=rheMac10&lastVirtModeType=default&lastVirtModeExtraState=&virtModeType=default&virtMode=0&nonVirtPosition=&position=chr12:42522311-42582311	out	562365		chr18	+	8688406	2	LINC01541	NR_038325	-	8940790	8955072	https://genome.ucsc.edu/cgi-bin/hgTracks?db=rheMac10&lastVirtModeType=default&lastVirtModeExtraState=&virtModeType=default&virtMode=0&nonVirtPosition=&position=chr18:8658406-8718406	out	252384		chr8
chr12	+	53497522	1	SCN9A	NM_002977	-	53352972	53536268	https://genome.ucsc.edu/cgi-bin/hgTracks?db=rheMac10&lastVirtModeType=default&lastVirtModeExtraState=&virtModeType=default&virtMode=0&nonVirtPosition=&position=chr12:53467522-53527522	in	intron		6	PPP1R3A	NM_002711	-	140113551	140153134	https://genome.ucsc.edu/cgi-bin/hgTracks?db=rheMac10&lastVirtModeType=default&lastVirtModeExtraState=&virtModeType=default&virtMode=0&nonVirtPosition=&position=chr3:139987830-140047830	out	95721		chr12	-	49433520	3	GCA	NM_001330271	+	49415375	49435368	https://genome.ucsc.edu/cgi-bin/hgTracks?db=rheMac10&lastVirtModeType=default&lastVirtModeExtraState=&virtModeType=default&virtMode=0&nonVirtPosition=&position=chr12:49403520-49463520	in	exon		chr18	+	56351268	2	SS18	NM_001007559	+	56342311	56413983	https://genome.ucsc.edu/cgi-bin/hgTracks?db=rheMac10&lastVirtModeType=default&lastVirtModeExtraState=&virtModeType=default&virtMode=0&nonVirtPosition=&position=chr18:56321268-56381268	in	intron		chr8
chr12	+	61905154	1	CHN1	NR_038133	-	61896782	62096271	https://genome.ucsc.edu/cgi-bin/hgTracks?db=rheMac10&lastVirtModeType=default&lastVirtModeExtraState=&virtModeType=default&virtMode=0&nonVirtPosition=&position=chr12:61875154-61935154	in	intron		6	PTPRK	NM_001291983	-	31568507	32097680	https://genome.ucsc.edu/cgi-bin/hgTracks?db=rheMac10&lastVirtModeType=default&lastVirtModeExtraState=&virtModeType=default&virtMode=0&nonVirtPosition=&position=chr4:32001745-32061745	in	intron		chr12	-	69011945	3	ITPRID2	NR_109843	+	68994585	69032924	https://genome.ucsc.edu/cgi-bin/hgTracks?db=rheMac10&lastVirtModeType=default&lastVirtModeExtraState=&virtModeType=default&virtMode=0&nonVirtPosition=&position=chr12:68981945-69041945	in	intron		chr18	+	66713828	2	EPB41L3	NM_001281535	-	66499417	66742253	https://genome.ucsc.edu/cgi-bin/hgTracks?db=rheMac10&lastVirtModeType=default&lastVirtModeExtraState=&virtModeType=default&virtMode=0&nonVirtPosition=&position=chr18:66683828-66743828	in	intron		chr8
chr12	+	68948383	1	ITPRID2	NM_001130445	+	68994585	69032924	https://genome.ucsc.edu/cgi-bin/hgTracks?db=rheMac10&lastVirtModeType=default&lastVirtModeExtraState=&virtModeType=default&virtMode=0&nonVirtPosition=&position=chr12:68918383-68978383	out	46202		6	GFRAL	NM_207410	-	114165327	114229370	https://genome.ucsc.edu/cgi-bin/hgTracks?db=rheMac10&lastVirtModeType=default&lastVirtModeExtraState=&virtModeType=default&virtMode=0&nonVirtPosition=&position=chr4:114166361-114226361	in	intron		chr12	-	80500407	3	PCGEM1	NR_002769	+	79977678	80003633	https://genome.ucsc.edu/cgi-bin/hgTracks?db=rheMac10&lastVirtModeType=default&lastVirtModeExtraState=&virtModeType=default&virtMode=0&nonVirtPosition=&position=chr12:80470407-80530407	out	496774		chr2	-	46440163	2	DIPK2A	NM_001363944	+	46123853	46150336	https://genome.ucsc.edu/cgi-bin/hgTracks?db=rheMac10&lastVirtModeType=default&lastVirtModeExtraState=&virtModeType=default&virtMode=0&nonVirtPosition=&position=chr2:46410163-46470163	out	289827		chr8
chr12	+	74486600	1	CALCRL	NM_001369434	-	74481021	74586449	https://genome.ucsc.edu/cgi-bin/hgTracks?db=rheMac10&lastVirtModeType=default&lastVirtModeExtraState=&virtModeType=default&virtMode=0&nonVirtPosition=&position=chr12:74456600-74516600	in	intron		6	ANKRD50	NM_020337	-	122452254	122497454	https://genome.ucsc.edu/cgi-bin/hgTracks?db=rheMac10&lastVirtModeType=default&lastVirtModeExtraState=&virtModeType=default&virtMode=0&nonVirtPosition=&position=chr5:122412560-122472560	out	9694		chr12	-	97543595	3	ACADL	NM_001608	-	97508837	97547679	https://genome.ucsc.edu/cgi-bin/hgTracks?db=rheMac10&lastVirtModeType=default&lastVirtModeExtraState=&virtModeType=default&virtMode=0&nonVirtPosition=&position=chr12:97513595-97573595	in	intron		chr2	-	48931081	2	LINC02010	NR_135560	+	49039319	49041235	https://genome.ucsc.edu/cgi-bin/hgTracks?db=rheMac10&lastVirtModeType=default&lastVirtModeExtraState=&virtModeType=default&virtMode=0&nonVirtPosition=&position=chr2:48901081-48961081	out	108238		chr9
chr12	+	77534804	1	INPP1	NM_001128928	+	77536046	77564713	https://genome.ucsc.edu/cgi-bin/hgTracks?db=rheMac10&lastVirtModeType=default&lastVirtModeExtraState=&virtModeType=default&virtMode=0&nonVirtPosition=&position=chr12:77504804-77564804	out	1242		6	CPEB4	NM_001308191	+	171280120	171353933	https://genome.ucsc.edu/cgi-bin/hgTracks?db=rheMac10&lastVirtModeType=default&lastVirtModeExtraState=&virtModeType=default&virtMode=0&nonVirtPosition=&position=chr6:171318413-171378413	in	exon		chr12	-	102119925	3	BARD1	NR_104215	-	102102386	102188294	https://genome.ucsc.edu/cgi-bin/hgTracks?db=rheMac10&lastVirtModeType=default&lastVirtModeExtraState=&virtModeType=default&virtMode=0&nonVirtPosition=&position=chr12:102089925-102149925	in	intron		chr2	-	168855951	2	DUBR	NR_028302	-	168859122	168945694	https://genome.ucsc.edu/cgi-bin/hgTracks?db=rheMac10&lastVirtModeType=default&lastVirtModeExtraState=&virtModeType=default&virtMode=0&nonVirtPosition=&position=chr2:168825951-168885951	out	3171		chr9
chr12	-	96901457	1	MAP2	NM_001363910	+	96758676	97074284	https://genome.ucsc.edu/cgi-bin/hgTracks?db=rheMac10&lastVirtModeType=default&lastVirtModeExtraState=&virtModeType=default&virtMode=0&nonVirtPosition=&position=chr12:96871457-96931457	in	intron		6	HOOK3	NM_032410	+	43515407	43652438	https://genome.ucsc.edu/cgi-bin/hgTracks?db=rheMac10&lastVirtModeType=default&lastVirtModeExtraState=&virtModeType=default&virtMode=0&nonVirtPosition=&position=chr8:43590499-43650499	in	intron		chr13	+	18410157	3	EIF2AK3	NM_001313915	+	18347639	18424634	https://genome.ucsc.edu/cgi-bin/hgTracks?db=rheMac10&lastVirtModeType=default&lastVirtModeExtraState=&virtModeType=default&virtMode=0&nonVirtPosition=&position=chr13:18380157-18440157	in	intron		chr2	-	195746336	2	LINC01665	NR_134584	-	196027316	196027951	https://genome.ucsc.edu/cgi-bin/hgTracks?db=rheMac10&lastVirtModeType=default&lastVirtModeExtraState=&virtModeType=default&virtMode=0&nonVirtPosition=&position=chr2:195716336-195776336	out	280980		chrX
chr13	-	8465003	1	LINC01114	NR_038231	-	8510988	8522051	https://genome.ucsc.edu/cgi-bin/hgTracks?db=rheMac10&lastVirtModeType=default&lastVirtModeExtraState=&virtModeType=default&virtMode=0&nonVirtPosition=&position=chr13:8435003-8495003	out	45985		6	PREX2	NM_025170	+	68582898	68731462	https://genome.ucsc.edu/cgi-bin/hgTracks?db=rheMac10&lastVirtModeType=default&lastVirtModeExtraState=&virtModeType=default&virtMode=0&nonVirtPosition=&position=chr8:68614093-68674093	in	intron		chr13	+	31146710	3	LRRTM4	NM_001134745	+	31165414	31956101	https://genome.ucsc.edu/cgi-bin/hgTracks?db=rheMac10&lastVirtModeType=default&lastVirtModeExtraState=&virtModeType=default&virtMode=0&nonVirtPosition=&position=chr13:31116710-31176710	out	18704		chr20	-	16034196	2	MIR3179-1	NR_036140	-	15879407	15879445	https://genome.ucsc.edu/cgi-bin/hgTracks?db=rheMac10&lastVirtModeType=default&lastVirtModeExtraState=&virtModeType=default&virtMode=0&nonVirtPosition=&position=chr20:16004196-16064196	out	154751		chrX
chr13	+	27370375	1	LINC01815	NR_110161	+	27110949	27115464	https://genome.ucsc.edu/cgi-bin/hgTracks?db=rheMac10&lastVirtModeType=default&lastVirtModeExtraState=&virtModeType=default&virtMode=0&nonVirtPosition=&position=chr13:27340375-27400375	out	254911		6	ZNF33B	NR_130948	-	39449530	39510611	https://genome.ucsc.edu/cgi-bin/hgTracks?db=rheMac10&lastVirtModeType=default&lastVirtModeExtraState=&virtModeType=default&virtMode=0&nonVirtPosition=&position=chr9:39505139-39565139	out	24528		chr13	+	54742141	3	PSME4	NM_014614	+	54712707	54819734	https://genome.ucsc.edu/cgi-bin/hgTracks?db=rheMac10&lastVirtModeType=default&lastVirtModeExtraState=&virtModeType=default&virtMode=0&nonVirtPosition=&position=chr13:54712141-54772141	in	intron		chr3	-	57055590	2	ZNF92	NM_152626	-	56909289	57248467	https://genome.ucsc.edu/cgi-bin/hgTracks?db=rheMac10&lastVirtModeType=default&lastVirtModeExtraState=&virtModeType=default&virtMode=0&nonVirtPosition=&position=chr3:57025590-57085590	in	intron		chrX
chr13	+	50527284	1	FANCL	NR_156742	+	50524406	50608400	https://genome.ucsc.edu/cgi-bin/hgTracks?db=rheMac10&lastVirtModeType=default&lastVirtModeExtraState=&virtModeType=default&virtMode=0&nonVirtPosition=&position=chr13:50497284-50557284	in	intron		6	CTNNA3	NM_001127384	+	70274038	72022922	https://genome.ucsc.edu/cgi-bin/hgTracks?db=rheMac10&lastVirtModeType=default&lastVirtModeExtraState=&virtModeType=default&virtMode=0&nonVirtPosition=&position=chr9:70741366-70801366	in	intron		chr13	+	64113351	3	CAMKMT	NM_024766	-	64014819	64420758	https://genome.ucsc.edu/cgi-bin/hgTracks?db=rheMac10&lastVirtModeType=default&lastVirtModeExtraState=&virtModeType=default&virtMode=0&nonVirtPosition=&position=chr13:64083351-64143351	in	intron		chr3	+	75272890	2	CDK13	NM_031267	-	75157575	75294321	https://genome.ucsc.edu/cgi-bin/hgTracks?db=rheMac10&lastVirtModeType=default&lastVirtModeExtraState=&virtModeType=default&virtMode=0&nonVirtPosition=&position=chr3:75242890-75302890	in	intron		chr1
chr13	+	58184683	1	NRXN1	NM_001330095	+	57708308	58833362	https://genome.ucsc.edu/cgi-bin/hgTracks?db=rheMac10&lastVirtModeType=default&lastVirtModeExtraState=&virtModeType=default&virtMode=0&nonVirtPosition=&position=chr13:58154683-58214683	in	intron		6	LINC00502	NR_047467	+	91268469	91283507	https://genome.ucsc.edu/cgi-bin/hgTracks?db=rheMac10&lastVirtModeType=default&lastVirtModeExtraState=&virtModeType=default&virtMode=0&nonVirtPosition=&position=chr9:91252569-91312569	in	intron		chr14	-	77878203	3	DLG2	NM_001351274	-	76613696	78859796	https://genome.ucsc.edu/cgi-bin/hgTracks?db=rheMac10&lastVirtModeType=default&lastVirtModeExtraState=&virtModeType=default&virtMode=0&nonVirtPosition=&position=chr14:77848203-77908203	in	intron		chr3	-	142000914	2	SNORA25B	NR_145801	-	141832685	141832812	https://genome.ucsc.edu/cgi-bin/hgTracks?db=rheMac10&lastVirtModeType=default&lastVirtModeExtraState=&virtModeType=default&virtMode=0&nonVirtPosition=&position=chr3:141970914-142030914	out	168102		chr1
chr13	-	68484472	1	SLC8A1	NM_021097	+	68447929	68769371	https://genome.ucsc.edu/cgi-bin/hgTracks?db=rheMac10&lastVirtModeType=default&lastVirtModeExtraState=&virtModeType=default&virtMode=0&nonVirtPosition=&position=chr13:68454472-68514472	in	intron		6	SORCS3	NM_014978	+	105209663	105819437	https://genome.ucsc.edu/cgi-bin/hgTracks?db=rheMac10&lastVirtModeType=default&lastVirtModeExtraState=&virtModeType=default&virtMode=0&nonVirtPosition=&position=chr9:105407144-105467144	in	intron		chr14	-	81233760	3	RAB38	NM_022337	-	81232107	81294553	https://genome.ucsc.edu/cgi-bin/hgTracks?db=rheMac10&lastVirtModeType=default&lastVirtModeExtraState=&virtModeType=default&virtMode=0&nonVirtPosition=&position=chr14:81203760-81263760	in	intron		chr3	-	164007203	2	DGKI	NM_001321710	-	163802120	164266027	https://genome.ucsc.edu/cgi-bin/hgTracks?db=rheMac10&lastVirtModeType=default&lastVirtModeExtraState=&virtModeType=default&virtMode=0&nonVirtPosition=&position=chr3:163977203-164037203	in	intron		chr1
chr13	-	76315149	1	BIRC6	NM_016252	-	76286840	76543462	https://genome.ucsc.edu/cgi-bin/hgTracks?db=rheMac10&lastVirtModeType=default&lastVirtModeExtraState=&virtModeType=default&virtMode=0&nonVirtPosition=&position=chr13:76285149-76345149	in	intron		6	PUDP	NM_001178135	-	6597303	6689124	https://genome.ucsc.edu/cgi-bin/hgTracks?db=rheMac10&lastVirtModeType=default&lastVirtModeExtraState=&virtModeType=default&virtMode=0&nonVirtPosition=&position=chrX:6643045-6703045	in	intron		chr14	+	96910215	3	DYNC2H1	NM_001377	+	96376007	96728894	https://genome.ucsc.edu/cgi-bin/hgTracks?db=rheMac10&lastVirtModeType=default&lastVirtModeExtraState=&virtModeType=default&virtMode=0&nonVirtPosition=&position=chr14:96880215-96940215	out	181321		chr4	-	33240632	2	ARHGAP18	NM_033515	-	33135272	33273996	https://genome.ucsc.edu/cgi-bin/hgTracks?db=rheMac10&lastVirtModeType=default&lastVirtModeExtraState=&virtModeType=default&virtMode=0&nonVirtPosition=&position=chr4:33210632-33270632	in	intron		chr1
chr14	-	97870544	1	LINC02552	NR_120585	-	97821773	97865965	https://genome.ucsc.edu/cgi-bin/hgTracks?db=rheMac10&lastVirtModeType=default&lastVirtModeExtraState=&virtModeType=default&virtMode=0&nonVirtPosition=&position=chr14:97840544-97900544	out	4579		6	KLHL13	NM_033495	-	114192943	114268809	https://genome.ucsc.edu/cgi-bin/hgTracks?db=rheMac10&lastVirtModeType=default&lastVirtModeExtraState=&virtModeType=default&virtMode=0&nonVirtPosition=&position=chrX:113802849-113862849	out	360094		chr15	-	17426803	3	STRBP	NM_001171137	+	17415515	17554243	https://genome.ucsc.edu/cgi-bin/hgTracks?db=rheMac10&lastVirtModeType=default&lastVirtModeExtraState=&virtModeType=default&virtMode=0&nonVirtPosition=&position=chr15:17396803-17456803	in	intron		chr4	-	100006568	2	KCNQ5	NM_019842	-	99749181	100309509	https://genome.ucsc.edu/cgi-bin/hgTracks?db=rheMac10&lastVirtModeType=default&lastVirtModeExtraState=&virtModeType=default&virtMode=0&nonVirtPosition=&position=chr4:99976568-100036568	in	intron		chr1
chr14	-	101093864	1	SLC35F2	NM_017515	-	101039436	101104806	https://genome.ucsc.edu/cgi-bin/hgTracks?db=rheMac10&lastVirtModeType=default&lastVirtModeExtraState=&virtModeType=default&virtMode=0&nonVirtPosition=&position=chr14:101063864-101123864	in	intron		5	ZRANB2-AS2	NR_046217	-	153216655	153361103	https://genome.ucsc.edu/cgi-bin/hgTracks?db=rheMac10&lastVirtModeType=default&lastVirtModeExtraState=&virtModeType=default&virtMode=0&nonVirtPosition=&position=chr1:153108709-153168709	out	77946		chr15	+	36019258	3	ZNF462	NM_001347997	-	35874887	36027267	https://genome.ucsc.edu/cgi-bin/hgTracks?db=rheMac10&lastVirtModeType=default&lastVirtModeExtraState=&virtModeType=default&virtMode=0&nonVirtPosition=&position=chr15:35989258-36049258	in	intron		chr4	+	102368624	2	FAM135A	NM_020819	-	102292671	102426594	https://genome.ucsc.edu/cgi-bin/hgTracks?db=rheMac10&lastVirtModeType=default&lastVirtModeExtraState=&virtModeType=default&virtMode=0&nonVirtPosition=&position=chr4:102338624-102398624	in	intron		chr1
chr15	+	53522561	1	C2orf27B	NR_161366	+	53127808	53128460	https://genome.ucsc.edu/cgi-bin/hgTracks?db=rheMac10&lastVirtModeType=default&lastVirtModeExtraState=&virtModeType=default&virtMode=0&nonVirtPosition=&position=chr15:53492561-53552561	out	394101		5	ALX1	NM_006982	+	84895288	84916997	https://genome.ucsc.edu/cgi-bin/hgTracks?db=rheMac10&lastVirtModeType=default&lastVirtModeExtraState=&virtModeType=default&virtMode=0&nonVirtPosition=&position=chr11:85134878-85194878	out	247881		chr15	+	57677595	3	LOC100506422	NM_001004352	-	57625210	57679200	https://genome.ucsc.edu/cgi-bin/hgTracks?db=rheMac10&lastVirtModeType=default&lastVirtModeExtraState=&virtModeType=default&virtMode=0&nonVirtPosition=&position=chr15:57647595-57707595	in	intron		chr4	-	112151264	2	PRIM2	NM_000947	-	111959682	112269097	https://genome.ucsc.edu/cgi-bin/hgTracks?db=rheMac10&lastVirtModeType=default&lastVirtModeExtraState=&virtModeType=default&virtMode=0&nonVirtPosition=&position=chr4:112121264-112181264	in	intron		chr1
chr15	-	66376417	1	CNTLN	NM_001114395	-	66305789	66463286	https://genome.ucsc.edu/cgi-bin/hgTracks?db=rheMac10&lastVirtModeType=default&lastVirtModeExtraState=&virtModeType=default&virtMode=0&nonVirtPosition=&position=chr15:66346417-66406417	in	intron		5	LANCL1	NM_001136574	-	97742145	97787386	https://genome.ucsc.edu/cgi-bin/hgTracks?db=rheMac10&lastVirtModeType=default&lastVirtModeExtraState=&virtModeType=default&virtMode=0&nonVirtPosition=&position=chr12:97739834-97799834	in	intron		chr15	-	62084268	3	MIR31HG	NR_152879	+	62114993	62216333	https://genome.ucsc.edu/cgi-bin/hgTracks?db=rheMac10&lastVirtModeType=default&lastVirtModeExtraState=&virtModeType=default&virtMode=0&nonVirtPosition=&position=chr15:62054268-62114268	out	30725		chr5	-	23825728	2	CCDC149	NM_173463	-	23757730	23929263	https://genome.ucsc.edu/cgi-bin/hgTracks?db=rheMac10&lastVirtModeType=default&lastVirtModeExtraState=&virtModeType=default&virtMode=0&nonVirtPosition=&position=chr5:23795728-23855728	in	intron		chr1
chr15	+	69929551	1	LINC01235	NR_033863	+	70161675	70189417	https://genome.ucsc.edu/cgi-bin/hgTracks?db=rheMac10&lastVirtModeType=default&lastVirtModeExtraState=&virtModeType=default&virtMode=0&nonVirtPosition=&position=chr15:69899551-69959551	out	232124		5	GCFC2	NM_001201334	+	33015460	33066031	https://genome.ucsc.edu/cgi-bin/hgTracks?db=rheMac10&lastVirtModeType=default&lastVirtModeExtraState=&virtModeType=default&virtMode=0&nonVirtPosition=&position=chr13:32994195-33054195	in	intron		chr15	+	62643697	3	HACD4	NM_001321903	+	62625916	62658123	https://genome.ucsc.edu/cgi-bin/hgTracks?db=rheMac10&lastVirtModeType=default&lastVirtModeExtraState=&virtModeType=default&virtMode=0&nonVirtPosition=&position=chr15:62613697-62673697	in	intron		chr5	-	60684845	2	ANKRD17	NM_001286771	+	60597453	60746995	https://genome.ucsc.edu/cgi-bin/hgTracks?db=rheMac10&lastVirtModeType=default&lastVirtModeExtraState=&virtModeType=default&virtMode=0&nonVirtPosition=&position=chr5:60654845-60714845	in	intron		chr1
chr15	-	70800117	1	LURAP1L-AS1	NR_125775	+	70771697	70827726	https://genome.ucsc.edu/cgi-bin/hgTracks?db=rheMac10&lastVirtModeType=default&lastVirtModeExtraState=&virtModeType=default&virtMode=0&nonVirtPosition=&position=chr15:70770117-70830117	in	intron		5	ALMS1	NM_015120	-	35165179	35386698	https://genome.ucsc.edu/cgi-bin/hgTracks?db=rheMac10&lastVirtModeType=default&lastVirtModeExtraState=&virtModeType=default&virtMode=0&nonVirtPosition=&position=chr13:35311918-35371918	in	intron		chr15	-	96543160	3	TLE1	NM_001303104	-	96928547	97036414	https://genome.ucsc.edu/cgi-bin/hgTracks?db=rheMac10&lastVirtModeType=default&lastVirtModeExtraState=&virtModeType=default&virtMode=0&nonVirtPosition=&position=chr15:96513160-96573160	out	385387		chr5	-	118976897	2	TNIP3	NM_001244764	-	118978268	119074134	https://genome.ucsc.edu/cgi-bin/hgTracks?db=rheMac10&lastVirtModeType=default&lastVirtModeExtraState=&virtModeType=default&virtMode=0&nonVirtPosition=&position=chr5:118946897-119006897	out	1371		chr10
chr17	+	45255433	1	LINC00355	NR_145420	-	44976693	45025470	https://genome.ucsc.edu/cgi-bin/hgTracks?db=rheMac10&lastVirtModeType=default&lastVirtModeExtraState=&virtModeType=default&virtMode=0&nonVirtPosition=&position=chr17:45225433-45285433	out	229963		5	LINC02760	NR_135110	-	27581498	27597548	https://genome.ucsc.edu/cgi-bin/hgTracks?db=rheMac10&lastVirtModeType=default&lastVirtModeExtraState=&virtModeType=default&virtMode=0&nonVirtPosition=&position=chr14:27353695-27413695	out	197803		chr15	-	98178089	3	RASEF	NM_152573	-	98298337	98375584	https://genome.ucsc.edu/cgi-bin/hgTracks?db=rheMac10&lastVirtModeType=default&lastVirtModeExtraState=&virtModeType=default&virtMode=0&nonVirtPosition=&position=chr15:98148089-98208089	out	120248		chr5	-	142849891	2	OTUD4	NM_001366058	-	142792040	142815194	https://genome.ucsc.edu/cgi-bin/hgTracks?db=rheMac10&lastVirtModeType=default&lastVirtModeExtraState=&virtModeType=default&virtMode=0&nonVirtPosition=&position=chr5:142819891-142879891	out	34697		chr11
chr17	-	57795979	1	LINC00561	NR_047491	-	57711617	57714260	https://genome.ucsc.edu/cgi-bin/hgTracks?db=rheMac10&lastVirtModeType=default&lastVirtModeExtraState=&virtModeType=default&virtMode=0&nonVirtPosition=&position=chr17:57765979-57825979	out	81719		5	VMP1	NM_001329401	-	36956387	37096597	https://genome.ucsc.edu/cgi-bin/hgTracks?db=rheMac10&lastVirtModeType=default&lastVirtModeExtraState=&virtModeType=default&virtMode=0&nonVirtPosition=&position=chr16:37014146-37074146	in	intron		chr16	+	11861822	3	MAP2K4	NM_003010	+	11813876	11934663	https://genome.ucsc.edu/cgi-bin/hgTracks?db=rheMac10&lastVirtModeType=default&lastVirtModeExtraState=&virtModeType=default&virtMode=0&nonVirtPosition=&position=chr16:11831822-11891822	in	intron		chr6	-	101724206	2	RPL23AP32	NR_002229	-	101322724	101323227	https://genome.ucsc.edu/cgi-bin/hgTracks?db=rheMac10&lastVirtModeType=default&lastVirtModeExtraState=&virtModeType=default&virtMode=0&nonVirtPosition=&position=chr6:101694206-101754206	out	400979		chr11
chr17	-	81149791	1	UBAC2	NM_177967	+	80932720	81119024	https://genome.ucsc.edu/cgi-bin/hgTracks?db=rheMac10&lastVirtModeType=default&lastVirtModeExtraState=&virtModeType=default&virtMode=0&nonVirtPosition=&position=chr17:81119791-81179791	out	30767		5	NOL4	NM_001198547	+	48273571	48659490	https://genome.ucsc.edu/cgi-bin/hgTracks?db=rheMac10&lastVirtModeType=default&lastVirtModeExtraState=&virtModeType=default&virtMode=0&nonVirtPosition=&position=chr18:48425448-48485448	in	intron		chr16	+	31333854	3	CCT6B	NM_006584	-	31307302	31340842	https://genome.ucsc.edu/cgi-bin/hgTracks?db=rheMac10&lastVirtModeType=default&lastVirtModeExtraState=&virtModeType=default&virtMode=0&nonVirtPosition=&position=chr16:31303854-31363854	in	intron		chr6	-	104987245	2	EFNA5	NM_001962	-	104830769	105124688	https://genome.ucsc.edu/cgi-bin/hgTracks?db=rheMac10&lastVirtModeType=default&lastVirtModeExtraState=&virtModeType=default&virtMode=0&nonVirtPosition=&position=chr6:104957245-105017245	in	intron		chr11
chr17	+	88399345	1	LINC00443	NR_047026	+	88228769	88232310	https://genome.ucsc.edu/cgi-bin/hgTracks?db=rheMac10&lastVirtModeType=default&lastVirtModeExtraState=&virtModeType=default&virtMode=0&nonVirtPosition=&position=chr17:88369345-88429345	out	167035		5	MIR133A1HG	NR_110369	+	60573583	60579492	https://genome.ucsc.edu/cgi-bin/hgTracks?db=rheMac10&lastVirtModeType=default&lastVirtModeExtraState=&virtModeType=default&virtMode=0&nonVirtPosition=&position=chr18:60544228-60604228	in	exon		chr17	+	47394723	3	LINC01052	NR_132362	+	47266220	47268691	https://genome.ucsc.edu/cgi-bin/hgTracks?db=rheMac10&lastVirtModeType=default&lastVirtModeExtraState=&virtModeType=default&virtMode=0&nonVirtPosition=&position=chr17:47364723-47424723	out	126032		chr6	+	126328650	2	SLC27A6	NM_001317984	+	126473676	126535890	https://genome.ucsc.edu/cgi-bin/hgTracks?db=rheMac10&lastVirtModeType=default&lastVirtModeExtraState=&virtModeType=default&virtMode=0&nonVirtPosition=&position=chr6:126298650-126358650	out	145026		chr11
chr18	-	7627690	1	CBLN2	NM_182511	+	7413167	7420798	https://genome.ucsc.edu/cgi-bin/hgTracks?db=rheMac10&lastVirtModeType=default&lastVirtModeExtraState=&virtModeType=default&virtMode=0&nonVirtPosition=&position=chr18:7597690-7657690	out	206892		5	UTS2B	NM_198152	+	6556903	6618001	https://genome.ucsc.edu/cgi-bin/hgTracks?db=rheMac10&lastVirtModeType=default&lastVirtModeExtraState=&virtModeType=default&virtMode=0&nonVirtPosition=&position=chr2:6561799-6621799	in	intron		chr17	+	53001715	3	DACH1	NM_004392	-	53212448	53648767	https://genome.ucsc.edu/cgi-bin/hgTracks?db=rheMac10&lastVirtModeType=default&lastVirtModeExtraState=&virtModeType=default&virtMode=0&nonVirtPosition=&position=chr17:52971715-53031715	out	210733		chr6	+	151433948	2	FAM114A2	NM_001317995	-	151389387	151442745	https://genome.ucsc.edu/cgi-bin/hgTracks?db=rheMac10&lastVirtModeType=default&lastVirtModeExtraState=&virtModeType=default&virtMode=0&nonVirtPosition=&position=chr6:151403948-151463948	in	intron		chr11
chr18	+	8702906	1	LINC01541	NR_038325	-	8940790	8955072	https://genome.ucsc.edu/cgi-bin/hgTracks?db=rheMac10&lastVirtModeType=default&lastVirtModeExtraState=&virtModeType=default&virtMode=0&nonVirtPosition=&position=chr18:8672906-8732906	out	237884		5	GOLIM4	NM_001308155	-	72836923	72922009	https://genome.ucsc.edu/cgi-bin/hgTracks?db=rheMac10&lastVirtModeType=default&lastVirtModeExtraState=&virtModeType=default&virtMode=0&nonVirtPosition=&position=chr2:72834897-72894897	in	intron		chr17	+	60491143	3	OBI1	NM_024546	-	60464522	60507269	https://genome.ucsc.edu/cgi-bin/hgTracks?db=rheMac10&lastVirtModeType=default&lastVirtModeExtraState=&virtModeType=default&virtMode=0&nonVirtPosition=&position=chr17:60461143-60521143	in	intron		chr7	-	94190165	2	ARHGAP5	NM_001173	+	94151222	94224263	https://genome.ucsc.edu/cgi-bin/hgTracks?db=rheMac10&lastVirtModeType=default&lastVirtModeExtraState=&virtModeType=default&virtMode=0&nonVirtPosition=&position=chr7:94160165-94220165	in	intron		chr11
chr19	+	29421407	1	URI1	NM_001252641	+	29372389	29465752	https://genome.ucsc.edu/cgi-bin/hgTracks?db=rheMac10&lastVirtModeType=default&lastVirtModeExtraState=&virtModeType=default&virtMode=0&nonVirtPosition=&position=chr19:29391407-29451407	in	intron		5	GSK3B	NM_001146156	+	156183639	156453460	https://genome.ucsc.edu/cgi-bin/hgTracks?db=rheMac10&lastVirtModeType=default&lastVirtModeExtraState=&virtModeType=default&virtMode=0&nonVirtPosition=&position=chr2:156330737-156390737	in	intron		chr17	+	70476640	3	LINC00560	NR_047490	+	70472735	70476090	https://genome.ucsc.edu/cgi-bin/hgTracks?db=rheMac10&lastVirtModeType=default&lastVirtModeExtraState=&virtModeType=default&virtMode=0&nonVirtPosition=&position=chr17:70446640-70506640	out	550		chr7	-	122350217	2	PPM1A	NM_177952	+	122343283	122395709	https://genome.ucsc.edu/cgi-bin/hgTracks?db=rheMac10&lastVirtModeType=default&lastVirtModeExtraState=&virtModeType=default&virtMode=0&nonVirtPosition=&position=chr7:122320217-122380217	in	intron		chr11
chr2	-	6518136	1	CCDC50	NM_174908	-	6488618	6558055	https://genome.ucsc.edu/cgi-bin/hgTracks?db=rheMac10&lastVirtModeType=default&lastVirtModeExtraState=&virtModeType=default&virtMode=0&nonVirtPosition=&position=chr2:6488136-6548136	in	intron		5	LINC01683	NR_146910	+	26960253	26967503	https://genome.ucsc.edu/cgi-bin/hgTracks?db=rheMac10&lastVirtModeType=default&lastVirtModeExtraState=&virtModeType=default&virtMode=0&nonVirtPosition=&position=chr3:26988781-27048781	out	51278		chr17	+	71675483	3	LINC00353	NR_046991	-	71395917	71400714	https://genome.ucsc.edu/cgi-bin/hgTracks?db=rheMac10&lastVirtModeType=default&lastVirtModeExtraState=&virtModeType=default&virtMode=0&nonVirtPosition=&position=chr17:71645483-71705483	out	274769		chr8	-	31420374	2	WRN	NM_000553	+	31339087	31478974	https://genome.ucsc.edu/cgi-bin/hgTracks?db=rheMac10&lastVirtModeType=default&lastVirtModeExtraState=&virtModeType=default&virtMode=0&nonVirtPosition=&position=chr8:31390374-31450374	in	intron		chr11
chr2	+	9412974	1	LPP	NM_001167672	-	8944584	9681203	https://genome.ucsc.edu/cgi-bin/hgTracks?db=rheMac10&lastVirtModeType=default&lastVirtModeExtraState=&virtModeType=default&virtMode=0&nonVirtPosition=&position=chr2:9382974-9442974	in	intron		5	ABCA13	NM_152701	-	66650440	67170401	https://genome.ucsc.edu/cgi-bin/hgTracks?db=rheMac10&lastVirtModeType=default&lastVirtModeExtraState=&virtModeType=default&virtMode=0&nonVirtPosition=&position=chr3:66785465-66845465	in	intron		chr17	+	77783721	3	UGGT2	NM_020121	-	77573168	77817931	https://genome.ucsc.edu/cgi-bin/hgTracks?db=rheMac10&lastVirtModeType=default&lastVirtModeExtraState=&virtModeType=default&virtMode=0&nonVirtPosition=&position=chr17:77753721-77813721	in	exon		chr8	-	40453829	2	ADAM2	NM_001464	-	40312857	40426445	https://genome.ucsc.edu/cgi-bin/hgTracks?db=rheMac10&lastVirtModeType=default&lastVirtModeExtraState=&virtModeType=default&virtMode=0&nonVirtPosition=&position=chr8:40423829-40483829	out	27384		chr12
chr2	+	24097656	1	UBE2E2	NM_152653	-	24088506	24475976	https://genome.ucsc.edu/cgi-bin/hgTracks?db=rheMac10&lastVirtModeType=default&lastVirtModeExtraState=&virtModeType=default&virtMode=0&nonVirtPosition=&position=chr2:24067656-24127656	in	intron		5	STEAP2	NM_152999	-	115834492	115861039	https://genome.ucsc.edu/cgi-bin/hgTracks?db=rheMac10&lastVirtModeType=default&lastVirtModeExtraState=&virtModeType=default&virtMode=0&nonVirtPosition=&position=chr3:115815689-115875689	in	intron		chr17	+	86857573	3	DAOA-AS1	NR_040247	-	87026394	87058189	https://genome.ucsc.edu/cgi-bin/hgTracks?db=rheMac10&lastVirtModeType=default&lastVirtModeExtraState=&virtModeType=default&virtMode=0&nonVirtPosition=&position=chr17:86827573-86887573	out	168821		chr8	+	134854766	2	ZFAT	NR_110323	-	134752559	134987816	https://genome.ucsc.edu/cgi-bin/hgTracks?db=rheMac10&lastVirtModeType=default&lastVirtModeExtraState=&virtModeType=default&virtMode=0&nonVirtPosition=&position=chr8:134824766-134884766	in	intron		chr12
chr2	-	40392248	1	ARMC8	NM_015396	+	40341118	40453814	https://genome.ucsc.edu/cgi-bin/hgTracks?db=rheMac10&lastVirtModeType=default&lastVirtModeExtraState=&virtModeType=default&virtMode=0&nonVirtPosition=&position=chr2:40362248-40422248	in	intron		5	CACNA2D1	NM_001366867	+	123705931	124208914	https://genome.ucsc.edu/cgi-bin/hgTracks?db=rheMac10&lastVirtModeType=default&lastVirtModeExtraState=&virtModeType=default&virtMode=0&nonVirtPosition=&position=chr3:123771618-123831618	in	intron		chr18	+	12524707	3	DSEL	NM_032160	+	12444338	12454071	https://genome.ucsc.edu/cgi-bin/hgTracks?db=rheMac10&lastVirtModeType=default&lastVirtModeExtraState=&virtModeType=default&virtMode=0&nonVirtPosition=&position=chr18:12494707-12554707	out	70636		chr9	+	44215281	2	ZNF487	NM_001355450	+	44176042	44266825	https://genome.ucsc.edu/cgi-bin/hgTracks?db=rheMac10&lastVirtModeType=default&lastVirtModeExtraState=&virtModeType=default&virtMode=0&nonVirtPosition=&position=chr9:44185281-44245281	in	intron		chr12
chr2	-	51182019	1	HLTF	NM_001318934	-	51155760	51210842	https://genome.ucsc.edu/cgi-bin/hgTracks?db=rheMac10&lastVirtModeType=default&lastVirtModeExtraState=&virtModeType=default&virtMode=0&nonVirtPosition=&position=chr2:51152019-51212019	in	intron		5	IMMP2L	NM_001350962	-	137254733	137836296	https://genome.ucsc.edu/cgi-bin/hgTracks?db=rheMac10&lastVirtModeType=default&lastVirtModeExtraState=&virtModeType=default&virtMode=0&nonVirtPosition=&position=chr3:137366465-137426465	in	intron		chr18	+	13316494	3	CDH19	NM_021153	+	13428622	13537481	https://genome.ucsc.edu/cgi-bin/hgTracks?db=rheMac10&lastVirtModeType=default&lastVirtModeExtraState=&virtModeType=default&virtMode=0&nonVirtPosition=&position=chr18:13286494-13346494	out	112128		chr9	+	72282432	2	LINC01515	NR_120647	-	72266512	72344306	https://genome.ucsc.edu/cgi-bin/hgTracks?db=rheMac10&lastVirtModeType=default&lastVirtModeExtraState=&virtModeType=default&virtMode=0&nonVirtPosition=&position=chr9:72252432-72312432	in	intron		chr12
chr2	-	52044656	1	RNF13	NM_007282	+	51944949	52101075	https://genome.ucsc.edu/cgi-bin/hgTracks?db=rheMac10&lastVirtModeType=default&lastVirtModeExtraState=&virtModeType=default&virtMode=0&nonVirtPosition=&position=chr2:52014656-52074656	in	intron		5	PPP1R3A	NM_002711	-	140113551	140153134	https://genome.ucsc.edu/cgi-bin/hgTracks?db=rheMac10&lastVirtModeType=default&lastVirtModeExtraState=&virtModeType=default&virtMode=0&nonVirtPosition=&position=chr3:139959155-140019155	out	124396		chr18	+	14672823	3	CDH7	NM_033646	-	14175950	14308776	https://genome.ucsc.edu/cgi-bin/hgTracks?db=rheMac10&lastVirtModeType=default&lastVirtModeExtraState=&virtModeType=default&virtMode=0&nonVirtPosition=&position=chr18:14642823-14702823	out	364047		chr9	+	77073192	2	RHOBTB1	NM_001350910	+	77042674	77118091	https://genome.ucsc.edu/cgi-bin/hgTracks?db=rheMac10&lastVirtModeType=default&lastVirtModeExtraState=&virtModeType=default&virtMode=0&nonVirtPosition=&position=chr9:77043192-77103192	in	intron		chr12
chr2	-	70431614	1	BCHE	NR_137636	-	70372059	70440158	https://genome.ucsc.edu/cgi-bin/hgTracks?db=rheMac10&lastVirtModeType=default&lastVirtModeExtraState=&virtModeType=default&virtMode=0&nonVirtPosition=&position=chr2:70401614-70461614	in	intron		5	SLC35B4	NM_032826	-	160591110	160619076	https://genome.ucsc.edu/cgi-bin/hgTracks?db=rheMac10&lastVirtModeType=default&lastVirtModeExtraState=&virtModeType=default&virtMode=0&nonVirtPosition=&position=chr3:160581947-160641947	in	exon		chr18	+	14684375	3	CDH7	NM_033646	-	14175950	14308776	https://genome.ucsc.edu/cgi-bin/hgTracks?db=rheMac10&lastVirtModeType=default&lastVirtModeExtraState=&virtModeType=default&virtMode=0&nonVirtPosition=&position=chr18:14654375-14714375	out	375599		chrX	+	7436471	2	PNPLA4	NM_001172672	-	7434304	7463255	https://genome.ucsc.edu/cgi-bin/hgTracks?db=rheMac10&lastVirtModeType=default&lastVirtModeExtraState=&virtModeType=default&virtMode=0&nonVirtPosition=&position=chrX:7406471-7466471	in	intron		chr12
chr2	-	74010574	1	MECOM	NM_001164000	-	74004015	74067084	https://genome.ucsc.edu/cgi-bin/hgTracks?db=rheMac10&lastVirtModeType=default&lastVirtModeExtraState=&virtModeType=default&virtMode=0&nonVirtPosition=&position=chr2:73980574-74040574	in	exon		5	RWDD1	NM_016104	+	20150196	20176680	https://genome.ucsc.edu/cgi-bin/hgTracks?db=rheMac10&lastVirtModeType=default&lastVirtModeExtraState=&virtModeType=default&virtMode=0&nonVirtPosition=&position=chr4:20127874-20187874	in	intron		chr18	-	45683788	3	KIAA1328	NR_148565	-	45665081	45726644	https://genome.ucsc.edu/cgi-bin/hgTracks?db=rheMac10&lastVirtModeType=default&lastVirtModeExtraState=&virtModeType=default&virtMode=0&nonVirtPosition=&position=chr18:45653788-45713788	in	intron		chrX	+	37168683	2	PRRG1	NM_001173486	+	37147910	37310933	https://genome.ucsc.edu/cgi-bin/hgTracks?db=rheMac10&lastVirtModeType=default&lastVirtModeExtraState=&virtModeType=default&virtMode=0&nonVirtPosition=&position=chrX:37138683-37198683	in	intron		chr12
chr2	+	138835619	1	GRM7	NM_181874	+	138216629	139115740	https://genome.ucsc.edu/cgi-bin/hgTracks?db=rheMac10&lastVirtModeType=default&lastVirtModeExtraState=&virtModeType=default&virtMode=0&nonVirtPosition=&position=chr2:138805619-138865619	in	intron		5	LINC01625	NR_033919	-	43121389	43125486	https://genome.ucsc.edu/cgi-bin/hgTracks?db=rheMac10&lastVirtModeType=default&lastVirtModeExtraState=&virtModeType=default&virtMode=0&nonVirtPosition=&position=chr4:43205604-43265604	out	110118		chr18	+	48869267	3	ASXL3	NM_030632	-	48740424	48920444	https://genome.ucsc.edu/cgi-bin/hgTracks?db=rheMac10&lastVirtModeType=default&lastVirtModeExtraState=&virtModeType=default&virtMode=0&nonVirtPosition=&position=chr18:48839267-48899267	in	intron		chrX	+	44778513	2	KDM6A	NM_021140	+	44781308	45018019	https://genome.ucsc.edu/cgi-bin/hgTracks?db=rheMac10&lastVirtModeType=default&lastVirtModeExtraState=&virtModeType=default&virtMode=0&nonVirtPosition=&position=chrX:44748513-44808513	out	2795		chr12
chr2	+	183950877	1	ZNF654	NM_001350137	-	183914818	183997406	https://genome.ucsc.edu/cgi-bin/hgTracks?db=rheMac10&lastVirtModeType=default&lastVirtModeExtraState=&virtModeType=default&virtMode=0&nonVirtPosition=&position=chr2:183920877-183980877	in	intron		5	STXBP5	NM_139244	+	53094649	53288485	https://genome.ucsc.edu/cgi-bin/hgTracks?db=rheMac10&lastVirtModeType=default&lastVirtModeExtraState=&virtModeType=default&virtMode=0&nonVirtPosition=&position=chr4:53076609-53136609	in	intron		chr18	+	49373035	3	CCDC178	NM_001371121	+	49056853	49575269	https://genome.ucsc.edu/cgi-bin/hgTracks?db=rheMac10&lastVirtModeType=default&lastVirtModeExtraState=&virtModeType=default&virtMode=0&nonVirtPosition=&position=chr18:49343035-49403035	in	intron		chrX	+	44788054	2	KDM6A	NM_001291417	+	44781308	45018019	https://genome.ucsc.edu/cgi-bin/hgTracks?db=rheMac10&lastVirtModeType=default&lastVirtModeExtraState=&virtModeType=default&virtMode=0&nonVirtPosition=&position=chrX:44758054-44818054	in	intron		chr12
chr2	-	191241004	1	LINC02027	NR_132411	-	190877930	190980151	https://genome.ucsc.edu/cgi-bin/hgTracks?db=rheMac10&lastVirtModeType=default&lastVirtModeExtraState=&virtModeType=default&virtMode=0&nonVirtPosition=&position=chr2:191211004-191271004	out	260853		5	HACE1	NM_020771	+	68349227	68476568	https://genome.ucsc.edu/cgi-bin/hgTracks?db=rheMac10&lastVirtModeType=default&lastVirtModeExtraState=&virtModeType=default&virtMode=0&nonVirtPosition=&position=chr4:69692618-69752618	out	1246050		chr18	+	51360605	3	DSC1	NM_004948	+	51369783	51398897	https://genome.ucsc.edu/cgi-bin/hgTracks?db=rheMac10&lastVirtModeType=default&lastVirtModeExtraState=&virtModeType=default&virtMode=0&nonVirtPosition=&position=chr18:51330605-51390605	out	9178		chrX	-	45685446	2	MIR221	NR_029635	-	45692147	45692257	https://genome.ucsc.edu/cgi-bin/hgTracks?db=rheMac10&lastVirtModeType=default&lastVirtModeExtraState=&virtModeType=default&virtMode=0&nonVirtPosition=&position=chrX:45655446-45715446	out	6701		chr13
chr20	-	24333603	1	HS3ST4	NM_006040	+	24034077	24476212	https://genome.ucsc.edu/cgi-bin/hgTracks?db=rheMac10&lastVirtModeType=default&lastVirtModeExtraState=&virtModeType=default&virtMode=0&nonVirtPosition=&position=chr20:24303603-24363603	in	intron		5	FBXO9	NM_033480	-	116501311	116537972	https://genome.ucsc.edu/cgi-bin/hgTracks?db=rheMac10&lastVirtModeType=default&lastVirtModeExtraState=&virtModeType=default&virtMode=0&nonVirtPosition=&position=chr4:116505100-116565100	in	intron		chr18	+	53231416	3	CDH2	NM_001792	+	54264915	54496867	https://genome.ucsc.edu/cgi-bin/hgTracks?db=rheMac10&lastVirtModeType=default&lastVirtModeExtraState=&virtModeType=default&virtMode=0&nonVirtPosition=&position=chr18:53201416-53261416	out	1033499		chrX	+	69346848	2	RPS4X	NM_001007	-	69346297	69351473	https://genome.ucsc.edu/cgi-bin/hgTracks?db=rheMac10&lastVirtModeType=default&lastVirtModeExtraState=&virtModeType=default&virtMode=0&nonVirtPosition=&position=chrX:69316848-69376848	in	exon		chr13
chr20	+	40285564	1	CHD9	NM_001352127	+	40246857	40447240	https://genome.ucsc.edu/cgi-bin/hgTracks?db=rheMac10&lastVirtModeType=default&lastVirtModeExtraState=&virtModeType=default&virtMode=0&nonVirtPosition=&position=chr20:40255564-40315564	in	intron		5	UBA6	NM_018227	+	65853339	65932031	https://genome.ucsc.edu/cgi-bin/hgTracks?db=rheMac10&lastVirtModeType=default&lastVirtModeExtraState=&virtModeType=default&virtMode=0&nonVirtPosition=&position=chr5:65904281-65964281	out	2250		chr2	-	18634077	3	RBMS3-AS3	NR_109804	+	18456319	18472592	https://genome.ucsc.edu/cgi-bin/hgTracks?db=rheMac10&lastVirtModeType=default&lastVirtModeExtraState=&virtModeType=default&virtMode=0&nonVirtPosition=&position=chr2:18604077-18664077	out	161485		chrX	+	85280410	2	CPXCR1	NM_001184771	+	85547709	85555715	https://genome.ucsc.edu/cgi-bin/hgTracks?db=rheMac10&lastVirtModeType=default&lastVirtModeExtraState=&virtModeType=default&virtMode=0&nonVirtPosition=&position=chrX:85250410-85310410	out	267299		chr14
chr3	+	20894937	1	GABPA	NM_002040	-	20894100	20931933	https://genome.ucsc.edu/cgi-bin/hgTracks?db=rheMac10&lastVirtModeType=default&lastVirtModeExtraState=&virtModeType=default&virtMode=0&nonVirtPosition=&position=chr3:20864937-20924937	in	exon		5	PPA2	NM_176869	-	103850747	103962805	https://genome.ucsc.edu/cgi-bin/hgTracks?db=rheMac10&lastVirtModeType=default&lastVirtModeExtraState=&virtModeType=default&virtMode=0&nonVirtPosition=&position=chr5:103861294-103921294	in	intron		chr2	-	20280829	3	SLC4A7	NR_135544	+	20244273	20350981	https://genome.ucsc.edu/cgi-bin/hgTracks?db=rheMac10&lastVirtModeType=default&lastVirtModeExtraState=&virtModeType=default&virtMode=0&nonVirtPosition=&position=chr2:20250829-20310829	in	intron		chrX	-	87989171	2	PABPC5-AS1	NR_110659	-	88151016	88180086	https://genome.ucsc.edu/cgi-bin/hgTracks?db=rheMac10&lastVirtModeType=default&lastVirtModeExtraState=&virtModeType=default&virtMode=0&nonVirtPosition=&position=chrX:87959171-88019171	out	161845		chr14
chr3	-	23806763	1	D21S2088E	NR_040254	+	23356289	23373605	https://genome.ucsc.edu/cgi-bin/hgTracks?db=rheMac10&lastVirtModeType=default&lastVirtModeExtraState=&virtModeType=default&virtMode=0&nonVirtPosition=&position=chr3:23776763-23836763	out	433158		5	AP1AR	NR_136622	+	110525742	110569032	https://genome.ucsc.edu/cgi-bin/hgTracks?db=rheMac10&lastVirtModeType=default&lastVirtModeExtraState=&virtModeType=default&virtMode=0&nonVirtPosition=&position=chr5:110521186-110581186	in	intron		chr2	-	48932362	3	LINC02010	NR_135560	+	49039319	49041235	https://genome.ucsc.edu/cgi-bin/hgTracks?db=rheMac10&lastVirtModeType=default&lastVirtModeExtraState=&virtModeType=default&virtMode=0&nonVirtPosition=&position=chr2:48902362-48962362	out	106957		chrX	+	114247113	2	KLHL13	NM_001168301	-	114192943	114393478	https://genome.ucsc.edu/cgi-bin/hgTracks?db=rheMac10&lastVirtModeType=default&lastVirtModeExtraState=&virtModeType=default&virtMode=0&nonVirtPosition=&position=chrX:114217113-114277113	in	intron		chr14
chr3	+	99156526	1	LINC02587	NR_110094	-	99301401	99309487	https://genome.ucsc.edu/cgi-bin/hgTracks?db=rheMac10&lastVirtModeType=default&lastVirtModeExtraState=&virtModeType=default&virtMode=0&nonVirtPosition=&position=chr3:99126526-99186526	out	144875		5	EDIL3	NM_005711	-	80743632	81198956	https://genome.ucsc.edu/cgi-bin/hgTracks?db=rheMac10&lastVirtModeType=default&lastVirtModeExtraState=&virtModeType=default&virtMode=0&nonVirtPosition=&position=chr6:81720907-81780907	out	551951		chr2	+	83087146	3	SMIM30	NM_001352688	+	83132631	83133660	https://genome.ucsc.edu/cgi-bin/hgTracks?db=rheMac10&lastVirtModeType=default&lastVirtModeExtraState=&virtModeType=default&virtMode=0&nonVirtPosition=&position=chr2:83057146-83117146	out	45485		chrX	-	114379277	2	KLHL13	NM_001168301	-	114192943	114393478	https://genome.ucsc.edu/cgi-bin/hgTracks?db=rheMac10&lastVirtModeType=default&lastVirtModeExtraState=&virtModeType=default&virtMode=0&nonVirtPosition=&position=chrX:114349277-114409277	in	intron		chr14
chr3	-	104211686	1	PHF14	NR_033435	-	104081178	104221234	https://genome.ucsc.edu/cgi-bin/hgTracks?db=rheMac10&lastVirtModeType=default&lastVirtModeExtraState=&virtModeType=default&virtMode=0&nonVirtPosition=&position=chr3:104181686-104241686	in	intron		5	CTAGE8	NM_001278507	-	98801595	98804425	https://genome.ucsc.edu/cgi-bin/hgTracks?db=rheMac10&lastVirtModeType=default&lastVirtModeExtraState=&virtModeType=default&virtMode=0&nonVirtPosition=&position=chr6:98812844-98872844	out	38419		chr2	-	155527984	3	GTF2E1	NM_005513	-	155503712	155546844	https://genome.ucsc.edu/cgi-bin/hgTracks?db=rheMac10&lastVirtModeType=default&lastVirtModeExtraState=&virtModeType=default&virtMode=0&nonVirtPosition=&position=chr2:155497984-155557984	in	intron		chrX	-	137888776	2	MAGEC3	NM_138702	+	137855940	137886457	https://genome.ucsc.edu/cgi-bin/hgTracks?db=rheMac10&lastVirtModeType=default&lastVirtModeExtraState=&virtModeType=default&virtMode=0&nonVirtPosition=&position=chrX:137858776-137918776	out	2319		chr15
chr3	-	104636011	1	LOC100131472	NR_149037	-	104481616	104482095	https://genome.ucsc.edu/cgi-bin/hgTracks?db=rheMac10&lastVirtModeType=default&lastVirtModeExtraState=&virtModeType=default&virtMode=0&nonVirtPosition=&position=chr3:104606011-104666011	out	153916		5	SLCO4C1	NM_180991	-	99612123	99683053	https://genome.ucsc.edu/cgi-bin/hgTracks?db=rheMac10&lastVirtModeType=default&lastVirtModeExtraState=&virtModeType=default&virtMode=0&nonVirtPosition=&position=chr6:99649196-99709196	in	intron		chr2	-	194177614	3	ROBO2	NM_001290040	-	194219571	194819404	https://genome.ucsc.edu/cgi-bin/hgTracks?db=rheMac10&lastVirtModeType=default&lastVirtModeExtraState=&virtModeType=default&virtMode=0&nonVirtPosition=&position=chr2:194147614-194207614	out	41957		chr1	-	1212056	1	OR10AG1	NM_001005491	+	429788	1560863	https://genome.ucsc.edu/cgi-bin/hgTracks?db=rheMac10&lastVirtModeType=default&lastVirtModeExtraState=&virtModeType=default&virtMode=0&nonVirtPosition=&position=chr1:1182056-1242056	in	intron		chr15
chr3	+	121147859	1	SEMA3D	NM_152754	+	121028038	121157886	https://genome.ucsc.edu/cgi-bin/hgTracks?db=rheMac10&lastVirtModeType=default&lastVirtModeExtraState=&virtModeType=default&virtMode=0&nonVirtPosition=&position=chr3:121117859-121177859	in	intron		5	HTR4	NM_001040169	-	145977685	146149253	https://genome.ucsc.edu/cgi-bin/hgTracks?db=rheMac10&lastVirtModeType=default&lastVirtModeExtraState=&virtModeType=default&virtMode=0&nonVirtPosition=&position=chr6:145946143-146006143	out	1542		chr20	+	34262413	3	ITFG1	NM_030790	-	34242780	34537347	https://genome.ucsc.edu/cgi-bin/hgTracks?db=rheMac10&lastVirtModeType=default&lastVirtModeExtraState=&virtModeType=default&virtMode=0&nonVirtPosition=&position=chr20:34232413-34292413	in	intron		chr1	+	5966160	1	CEP170	NM_001042404	+	5879898	6009263	https://genome.ucsc.edu/cgi-bin/hgTracks?db=rheMac10&lastVirtModeType=default&lastVirtModeExtraState=&virtModeType=default&virtMode=0&nonVirtPosition=&position=chr1:5936160-5996160	in	intron		chr15
chr3	+	126931464	1	MAGI2	NM_001301128	+	126739534	128209490	https://genome.ucsc.edu/cgi-bin/hgTracks?db=rheMac10&lastVirtModeType=default&lastVirtModeExtraState=&virtModeType=default&virtMode=0&nonVirtPosition=&position=chr3:126901464-126961464	in	intron		5	MDGA2	NR_103766	-	109261488	109535875	https://genome.ucsc.edu/cgi-bin/hgTracks?db=rheMac10&lastVirtModeType=default&lastVirtModeExtraState=&virtModeType=default&virtMode=0&nonVirtPosition=&position=chr7:109368156-109428156	in	intron		chr20	-	56866844	3	NFAT5	NM_138713	+	56823896	56964109	https://genome.ucsc.edu/cgi-bin/hgTracks?db=rheMac10&lastVirtModeType=default&lastVirtModeExtraState=&virtModeType=default&virtMode=0&nonVirtPosition=&position=chr20:56836844-56896844	in	intron		chr1	+	43311078	1	HMCN1	NM_031935	+	42966287	43420218	https://genome.ucsc.edu/cgi-bin/hgTracks?db=rheMac10&lastVirtModeType=default&lastVirtModeExtraState=&virtModeType=default&virtMode=0&nonVirtPosition=&position=chr1:43281078-43341078	in	intron		chr15
chr3	-	137287402	1	IMMP2L	NM_001350962	-	137254733	137836296	https://genome.ucsc.edu/cgi-bin/hgTracks?db=rheMac10&lastVirtModeType=default&lastVirtModeExtraState=&virtModeType=default&virtMode=0&nonVirtPosition=&position=chr3:137257402-137317402	in	intron		5	MDGA2	NM_001113498	-	109046738	109874606	https://genome.ucsc.edu/cgi-bin/hgTracks?db=rheMac10&lastVirtModeType=default&lastVirtModeExtraState=&virtModeType=default&virtMode=0&nonVirtPosition=&position=chr7:109588014-109648014	in	intron		chr3	-	20222303	3	CYYR1-AS1	NR_135516	-	20159594	20275774	https://genome.ucsc.edu/cgi-bin/hgTracks?db=rheMac10&lastVirtModeType=default&lastVirtModeExtraState=&virtModeType=default&virtMode=0&nonVirtPosition=&position=chr3:20192303-20252303	in	intron		chr1	+	45753176	1	LOC105369747	NR_135024	+	46108265	46360721	https://genome.ucsc.edu/cgi-bin/hgTracks?db=rheMac10&lastVirtModeType=default&lastVirtModeExtraState=&virtModeType=default&virtMode=0&nonVirtPosition=&position=chr1:45723176-45783176	out	355089		chr16
chr3	-	147405633	1	CPED1	NM_001105533	+	147403592	147672247	https://genome.ucsc.edu/cgi-bin/hgTracks?db=rheMac10&lastVirtModeType=default&lastVirtModeExtraState=&virtModeType=default&virtMode=0&nonVirtPosition=&position=chr3:147375633-147435633	in	intron		5	TUSC3	NM_178234	+	15649555	15858306	https://genome.ucsc.edu/cgi-bin/hgTracks?db=rheMac10&lastVirtModeType=default&lastVirtModeExtraState=&virtModeType=default&virtMode=0&nonVirtPosition=&position=chr8:15608063-15668063	out	11492		chr3	+	36840534	3	SDK1	NM_152744	+	36418120	37379863	https://genome.ucsc.edu/cgi-bin/hgTracks?db=rheMac10&lastVirtModeType=default&lastVirtModeExtraState=&virtModeType=default&virtMode=0&nonVirtPosition=&position=chr3:36810534-36870534	in	intron		chr1	-	50331378	1	UCHL5	NR_146931	-	50313994	50363438	https://genome.ucsc.edu/cgi-bin/hgTracks?db=rheMac10&lastVirtModeType=default&lastVirtModeExtraState=&virtModeType=default&virtMode=0&nonVirtPosition=&position=chr1:50301378-50361378	in	intron		chr17
chr3	+	147406477	1	CPED1	NM_001105533	+	147403592	147672247	https://genome.ucsc.edu/cgi-bin/hgTracks?db=rheMac10&lastVirtModeType=default&lastVirtModeExtraState=&virtModeType=default&virtMode=0&nonVirtPosition=&position=chr3:147376477-147436477	in	intron		5	PCMTD1	NM_001286782	-	52417773	52496864	https://genome.ucsc.edu/cgi-bin/hgTracks?db=rheMac10&lastVirtModeType=default&lastVirtModeExtraState=&virtModeType=default&virtMode=0&nonVirtPosition=&position=chr8:52505711-52565711	out	38847		chr3	+	112841431	3	VPS50	NM_024553	-	112830239	112873775	https://genome.ucsc.edu/cgi-bin/hgTracks?db=rheMac10&lastVirtModeType=default&lastVirtModeExtraState=&virtModeType=default&virtMode=0&nonVirtPosition=&position=chr3:112811431-112871431	in	intron		chr1	-	53189305	1	LINC01724	NR_146895	-	53426382	53468026	https://genome.ucsc.edu/cgi-bin/hgTracks?db=rheMac10&lastVirtModeType=default&lastVirtModeExtraState=&virtModeType=default&virtMode=0&nonVirtPosition=&position=chr1:53159305-53219305	out	237077		chr17
chr4	+	17180186	1	LINC02541	NR_125844	-	17235151	17262154	https://genome.ucsc.edu/cgi-bin/hgTracks?db=rheMac10&lastVirtModeType=default&lastVirtModeExtraState=&virtModeType=default&virtMode=0&nonVirtPosition=&position=chr4:17150186-17210186	out	54965		5	LINC02676	NR_131944	+	10002758	10023586	https://genome.ucsc.edu/cgi-bin/hgTracks?db=rheMac10&lastVirtModeType=default&lastVirtModeExtraState=&virtModeType=default&virtMode=0&nonVirtPosition=&position=chr9:9964840-10024840	out	7918		chr3	+	123792411	3	CACNA2D1	NM_001366867	+	123705931	124208914	https://genome.ucsc.edu/cgi-bin/hgTracks?db=rheMac10&lastVirtModeType=default&lastVirtModeExtraState=&virtModeType=default&virtMode=0&nonVirtPosition=&position=chr3:123762411-123822411	in	intron		chr1	-	131058535	1	MTF2	NM_007358	-	131030778	131089658	https://genome.ucsc.edu/cgi-bin/hgTracks?db=rheMac10&lastVirtModeType=default&lastVirtModeExtraState=&virtModeType=default&virtMode=0&nonVirtPosition=&position=chr1:131028535-131088535	in	intron		chr17
chr4	+	21767134	1	SLC35F1	NM_001029858	+	21428135	21827443	https://genome.ucsc.edu/cgi-bin/hgTracks?db=rheMac10&lastVirtModeType=default&lastVirtModeExtraState=&virtModeType=default&virtMode=0&nonVirtPosition=&position=chr4:21737134-21797134	in	intron		5	CABCOCO1	NM_001366905	-	76214250	76319335	https://genome.ucsc.edu/cgi-bin/hgTracks?db=rheMac10&lastVirtModeType=default&lastVirtModeExtraState=&virtModeType=default&virtMode=0&nonVirtPosition=&position=chr9:76192608-76252608	in	intron		chr3	-	137296111	3	IMMP2L	NM_001350962	-	137254733	137836296	https://genome.ucsc.edu/cgi-bin/hgTracks?db=rheMac10&lastVirtModeType=default&lastVirtModeExtraState=&virtModeType=default&virtMode=0&nonVirtPosition=&position=chr3:137266111-137326111	in	intron		chr1	+	137368384	1	LINC01140	NR_026989	-	137340706	137380902	https://genome.ucsc.edu/cgi-bin/hgTracks?db=rheMac10&lastVirtModeType=default&lastVirtModeExtraState=&virtModeType=default&virtMode=0&nonVirtPosition=&position=chr1:137338384-137398384	in	intron		chr17
chr4	+	39498213	1	PDE7B	NM_018945	+	39487077	39820386	https://genome.ucsc.edu/cgi-bin/hgTracks?db=rheMac10&lastVirtModeType=default&lastVirtModeExtraState=&virtModeType=default&virtMode=0&nonVirtPosition=&position=chr4:39468213-39528213	in	intron		4	LINC01680	NR_146892	-	48512330	48519409	https://genome.ucsc.edu/cgi-bin/hgTracks?db=rheMac10&lastVirtModeType=default&lastVirtModeExtraState=&virtModeType=default&virtMode=0&nonVirtPosition=&position=chr1:48953725-49013725	out	464316		chr3	+	137738195	3	IMMP2L	NM_001350962	-	137254733	137836296	https://genome.ucsc.edu/cgi-bin/hgTracks?db=rheMac10&lastVirtModeType=default&lastVirtModeExtraState=&virtModeType=default&virtMode=0&nonVirtPosition=&position=chr3:137708195-137768195	in	intron		chr1	-	141607905	1	LINC01362	NR_147074	-	141326405	141514656	https://genome.ucsc.edu/cgi-bin/hgTracks?db=rheMac10&lastVirtModeType=default&lastVirtModeExtraState=&virtModeType=default&virtMode=0&nonVirtPosition=&position=chr1:141577905-141637905	out	93249		chr17
chr4	-	41768100	1	ARFGEF3	NM_020340	+	41772476	41962210	https://genome.ucsc.edu/cgi-bin/hgTracks?db=rheMac10&lastVirtModeType=default&lastVirtModeExtraState=&virtModeType=default&virtMode=0&nonVirtPosition=&position=chr4:41738100-41798100	out	4376		4	RGS18	NM_130782	+	49463929	49490980	https://genome.ucsc.edu/cgi-bin/hgTracks?db=rheMac10&lastVirtModeType=default&lastVirtModeExtraState=&virtModeType=default&virtMode=0&nonVirtPosition=&position=chr1:49270636-49330636	out	163293		chr3	-	139228026	3	HRAT17	NR_110162	-	139233524	139264660	https://genome.ucsc.edu/cgi-bin/hgTracks?db=rheMac10&lastVirtModeType=default&lastVirtModeExtraState=&virtModeType=default&virtMode=0&nonVirtPosition=&position=chr3:139198026-139258026	out	5498		chr1	+	142448168	1	ADGRL2	NM_001366005	-	142428037	142623883	https://genome.ucsc.edu/cgi-bin/hgTracks?db=rheMac10&lastVirtModeType=default&lastVirtModeExtraState=&virtModeType=default&virtMode=0&nonVirtPosition=&position=chr1:142418168-142478168	in	intron		chr17
chr4	-	42322842	1	FLJ46906	NR_033896	+	42315395	42320842	https://genome.ucsc.edu/cgi-bin/hgTracks?db=rheMac10&lastVirtModeType=default&lastVirtModeExtraState=&virtModeType=default&virtMode=0&nonVirtPosition=&position=chr4:42292842-42352842	out	2000		4	PDE3A	NM_001244683	+	22023366	22129791	https://genome.ucsc.edu/cgi-bin/hgTracks?db=rheMac10&lastVirtModeType=default&lastVirtModeExtraState=&virtModeType=default&virtMode=0&nonVirtPosition=&position=chr11:22031899-22091899	in	intron		chr4	-	8020914	3	PACRG	NM_152410	-	7451453	8030776	https://genome.ucsc.edu/cgi-bin/hgTracks?db=rheMac10&lastVirtModeType=default&lastVirtModeExtraState=&virtModeType=default&virtMode=0&nonVirtPosition=&position=chr4:7990914-8050914	in	intron		chr1	+	148733141	1	ACADM	NM_000016	-	148653658	148695429	https://genome.ucsc.edu/cgi-bin/hgTracks?db=rheMac10&lastVirtModeType=default&lastVirtModeExtraState=&virtModeType=default&virtMode=0&nonVirtPosition=&position=chr1:148703141-148763141	out	37712		chr17
chr4	-	44269112	1	MIR4465	NR_039675	+	44370670	44370732	https://genome.ucsc.edu/cgi-bin/hgTracks?db=rheMac10&lastVirtModeType=default&lastVirtModeExtraState=&virtModeType=default&virtMode=0&nonVirtPosition=&position=chr4:44239112-44299112	out	101558		4	ATXN7L3B	NM_001136262	+	74118862	74126386	https://genome.ucsc.edu/cgi-bin/hgTracks?db=rheMac10&lastVirtModeType=default&lastVirtModeExtraState=&virtModeType=default&virtMode=0&nonVirtPosition=&position=chr11:74014026-74074026	out	74836		chr4	-	19810339	3	NT5DC1	NM_152729	+	19682569	19833924	https://genome.ucsc.edu/cgi-bin/hgTracks?db=rheMac10&lastVirtModeType=default&lastVirtModeExtraState=&virtModeType=default&virtMode=0&nonVirtPosition=&position=chr4:19780339-19840339	in	intron		chr1	-	157450996	1	MIER1	NM_020948	-	157446281	157510588	https://genome.ucsc.edu/cgi-bin/hgTracks?db=rheMac10&lastVirtModeType=default&lastVirtModeExtraState=&virtModeType=default&virtMode=0&nonVirtPosition=&position=chr1:157420996-157480996	in	intron		chr18
chr4	+	44422124	1	MIR4465	NR_039675	+	44370670	44370732	https://genome.ucsc.edu/cgi-bin/hgTracks?db=rheMac10&lastVirtModeType=default&lastVirtModeExtraState=&virtModeType=default&virtMode=0&nonVirtPosition=&position=chr4:44392124-44452124	out	51392		4	KCNC2	NM_153748	-	74613211	74782153	https://genome.ucsc.edu/cgi-bin/hgTracks?db=rheMac10&lastVirtModeType=default&lastVirtModeExtraState=&virtModeType=default&virtMode=0&nonVirtPosition=&position=chr11:74710994-74770994	in	intron		chr4	+	44358706	3	MIR4465	NR_039675	+	44370670	44370732	https://genome.ucsc.edu/cgi-bin/hgTracks?db=rheMac10&lastVirtModeType=default&lastVirtModeExtraState=&virtModeType=default&virtMode=0&nonVirtPosition=&position=chr4:44328706-44388706	out	11964		chr10	-	54713957	1	LINC00687	NR_110635	+	54652656	54713686	https://genome.ucsc.edu/cgi-bin/hgTracks?db=rheMac10&lastVirtModeType=default&lastVirtModeExtraState=&virtModeType=default&virtMode=0&nonVirtPosition=&position=chr10:54683957-54743957	out	271		chr2
chr4	+	82500531	1	MAP3K7	NM_145333	+	82798781	82871295	https://genome.ucsc.edu/cgi-bin/hgTracks?db=rheMac10&lastVirtModeType=default&lastVirtModeExtraState=&virtModeType=default&virtMode=0&nonVirtPosition=&position=chr4:82470531-82530531	out	298250		4	OSBPL8	NM_001319653	-	75907970	76125804	https://genome.ucsc.edu/cgi-bin/hgTracks?db=rheMac10&lastVirtModeType=default&lastVirtModeExtraState=&virtModeType=default&virtMode=0&nonVirtPosition=&position=chr11:75906394-75966394	in	intron		chr4	+	46496531	3	HIVEP2	NM_006734	-	46518066	46713729	https://genome.ucsc.edu/cgi-bin/hgTracks?db=rheMac10&lastVirtModeType=default&lastVirtModeExtraState=&virtModeType=default&virtMode=0&nonVirtPosition=&position=chr4:46466531-46526531	out	21535		chr10	-	56130388	1	MKKS	NR_072977	+	56116935	56150225	https://genome.ucsc.edu/cgi-bin/hgTracks?db=rheMac10&lastVirtModeType=default&lastVirtModeExtraState=&virtModeType=default&virtMode=0&nonVirtPosition=&position=chr10:56100388-56160388	in	exon		chr2
chr4	+	93997069	1	PHIP	NM_017934	+	93985635	94123321	https://genome.ucsc.edu/cgi-bin/hgTracks?db=rheMac10&lastVirtModeType=default&lastVirtModeExtraState=&virtModeType=default&virtMode=0&nonVirtPosition=&position=chr4:93967069-94027069	in	intron		4	TMTC2	NM_001320321	+	82264028	82725249	https://genome.ucsc.edu/cgi-bin/hgTracks?db=rheMac10&lastVirtModeType=default&lastVirtModeExtraState=&virtModeType=default&virtMode=0&nonVirtPosition=&position=chr11:82241774-82301774	in	intron		chr4	-	76049470	3	MMS22L	NM_198468	+	76017879	76158727	https://genome.ucsc.edu/cgi-bin/hgTracks?db=rheMac10&lastVirtModeType=default&lastVirtModeExtraState=&virtModeType=default&virtMode=0&nonVirtPosition=&position=chr4:76019470-76079470	in	intron		chr10	+	58262069	1	PLCB1	NM_182734	-	57618866	58373751	https://genome.ucsc.edu/cgi-bin/hgTracks?db=rheMac10&lastVirtModeType=default&lastVirtModeExtraState=&virtModeType=default&virtMode=0&nonVirtPosition=&position=chr10:58232069-58292069	in	intron		chr2
chr4	-	100084432	1	KCNQ5	NM_019842	-	99749181	100309509	https://genome.ucsc.edu/cgi-bin/hgTracks?db=rheMac10&lastVirtModeType=default&lastVirtModeExtraState=&virtModeType=default&virtMode=0&nonVirtPosition=&position=chr4:100054432-100114432	in	intron		4	LOC101928617	NR_135036	+	91934957	91971239	https://genome.ucsc.edu/cgi-bin/hgTracks?db=rheMac10&lastVirtModeType=default&lastVirtModeExtraState=&virtModeType=default&virtMode=0&nonVirtPosition=&position=chr11:91905704-91965704	in	intron		chr4	-	76125765	3	MMS22L	NM_198468	+	76017879	76158727	https://genome.ucsc.edu/cgi-bin/hgTracks?db=rheMac10&lastVirtModeType=default&lastVirtModeExtraState=&virtModeType=default&virtMode=0&nonVirtPosition=&position=chr4:76095765-76155765	in	intron		chr11	+	81276440	1	PPFIA2	NM_001220475	-	80810035	81308147	https://genome.ucsc.edu/cgi-bin/hgTracks?db=rheMac10&lastVirtModeType=default&lastVirtModeExtraState=&virtModeType=default&virtMode=0&nonVirtPosition=&position=chr11:81246440-81306440	in	intron		chr2
chr4	+	107510410	1	EYS	NM_001142800	+	107027928	109047434	https://genome.ucsc.edu/cgi-bin/hgTracks?db=rheMac10&lastVirtModeType=default&lastVirtModeExtraState=&virtModeType=default&virtMode=0&nonVirtPosition=&position=chr4:107480410-107540410	in	intron		4	ARHGAP15	NM_018460	+	30302592	30931604	https://genome.ucsc.edu/cgi-bin/hgTracks?db=rheMac10&lastVirtModeType=default&lastVirtModeExtraState=&virtModeType=default&virtMode=0&nonVirtPosition=&position=chr12:30439595-30499595	in	intron		chr4	+	93455051	3	SH3BGRL2	NM_031469	-	93362291	93432386	https://genome.ucsc.edu/cgi-bin/hgTracks?db=rheMac10&lastVirtModeType=default&lastVirtModeExtraState=&virtModeType=default&virtMode=0&nonVirtPosition=&position=chr4:93425051-93485051	out	22665		chr11	-	87643066	1	C12orf50	NM_152589	-	87648408	87691146	https://genome.ucsc.edu/cgi-bin/hgTracks?db=rheMac10&lastVirtModeType=default&lastVirtModeExtraState=&virtModeType=default&virtMode=0&nonVirtPosition=&position=chr11:87613066-87673066	out	5342		chr2
chr5	+	29813896	1	PCDH7	NM_032457	+	29768312	30195633	https://genome.ucsc.edu/cgi-bin/hgTracks?db=rheMac10&lastVirtModeType=default&lastVirtModeExtraState=&virtModeType=default&virtMode=0&nonVirtPosition=&position=chr5:29783896-29843896	in	intron		4	SESTD1	NM_178123	-	66209518	66368489	https://genome.ucsc.edu/cgi-bin/hgTracks?db=rheMac10&lastVirtModeType=default&lastVirtModeExtraState=&virtModeType=default&virtMode=0&nonVirtPosition=&position=chr12:66185928-66245928	in	exon		chr4	+	103758133	3	ADGRB3	NM_001704	-	103417142	104155758	https://genome.ucsc.edu/cgi-bin/hgTracks?db=rheMac10&lastVirtModeType=default&lastVirtModeExtraState=&virtModeType=default&virtMode=0&nonVirtPosition=&position=chr4:103728133-103788133	in	intron		chr11	+	106108340	1	POLR3B	NM_018082	+	106067893	106204361	https://genome.ucsc.edu/cgi-bin/hgTracks?db=rheMac10&lastVirtModeType=default&lastVirtModeExtraState=&virtModeType=default&virtMode=0&nonVirtPosition=&position=chr11:106078340-106138340	in	intron		chr2
chr5	-	59461521	1	MTHFD2L	NR_147097	-	59403243	59545132	https://genome.ucsc.edu/cgi-bin/hgTracks?db=rheMac10&lastVirtModeType=default&lastVirtModeExtraState=&virtModeType=default&virtMode=0&nonVirtPosition=&position=chr5:59431521-59491521	in	intron		4	NABP1	NM_001254736	+	78910185	78922209	https://genome.ucsc.edu/cgi-bin/hgTracks?db=rheMac10&lastVirtModeType=default&lastVirtModeExtraState=&virtModeType=default&virtMode=0&nonVirtPosition=&position=chr12:78842229-78902229	out	37956		chr4	-	104605879	3	LINC02549	NR_125854	+	104454652	104562130	https://genome.ucsc.edu/cgi-bin/hgTracks?db=rheMac10&lastVirtModeType=default&lastVirtModeExtraState=&virtModeType=default&virtMode=0&nonVirtPosition=&position=chr4:104575879-104635879	out	43749		chr11	-	126398638	1	LINC02347	NR_130748	+	126390722	126418540	https://genome.ucsc.edu/cgi-bin/hgTracks?db=rheMac10&lastVirtModeType=default&lastVirtModeExtraState=&virtModeType=default&virtMode=0&nonVirtPosition=&position=chr11:126368638-126428638	in	intron		chr2
chr5	+	71716867	1	ADGRL3	NM_001371346	-	71557448	72418573	https://genome.ucsc.edu/cgi-bin/hgTracks?db=rheMac10&lastVirtModeType=default&lastVirtModeExtraState=&virtModeType=default&virtMode=0&nonVirtPosition=&position=chr5:71686867-71746867	in	intron		4	DIRC3	NR_026597	-	104679525	105140557	https://genome.ucsc.edu/cgi-bin/hgTracks?db=rheMac10&lastVirtModeType=default&lastVirtModeExtraState=&virtModeType=default&virtMode=0&nonVirtPosition=&position=chr12:104959024-105019024	in	intron		chr4	-	107492555	3	EYS	NM_001142800	+	107027928	109047434	https://genome.ucsc.edu/cgi-bin/hgTracks?db=rheMac10&lastVirtModeType=default&lastVirtModeExtraState=&virtModeType=default&virtMode=0&nonVirtPosition=&position=chr4:107462555-107522555	in	intron		chr12	-	9544166	1	CLASP1	NM_015282	+	9436328	9746182	https://genome.ucsc.edu/cgi-bin/hgTracks?db=rheMac10&lastVirtModeType=default&lastVirtModeExtraState=&virtModeType=default&virtMode=0&nonVirtPosition=&position=chr12:9514166-9574166	in	intron		chr2
chr5	+	88717156	1	CCSER1	NM_207491	+	88614511	89137344	https://genome.ucsc.edu/cgi-bin/hgTracks?db=rheMac10&lastVirtModeType=default&lastVirtModeExtraState=&virtModeType=default&virtMode=0&nonVirtPosition=&position=chr5:88687156-88747156	in	intron		4	LOC730100	NR_135237	-	56289580	57708212	https://genome.ucsc.edu/cgi-bin/hgTracks?db=rheMac10&lastVirtModeType=default&lastVirtModeExtraState=&virtModeType=default&virtMode=0&nonVirtPosition=&position=chr13:57497465-57557465	in	intron		chr5	+	9221554	3	WDR1	NM_017491	-	9119735	9163754	https://genome.ucsc.edu/cgi-bin/hgTracks?db=rheMac10&lastVirtModeType=default&lastVirtModeExtraState=&virtModeType=default&virtMode=0&nonVirtPosition=&position=chr5:9191554-9251554	out	57800		chr12	-	17463400	1	SLC35F5	NR_104470	+	17418384	17466964	https://genome.ucsc.edu/cgi-bin/hgTracks?db=rheMac10&lastVirtModeType=default&lastVirtModeExtraState=&virtModeType=default&virtMode=0&nonVirtPosition=&position=chr12:17433400-17493400	in	intron		chr2
chr5	-	106139733	1	PAPSS1	NM_005443	-	105985829	106089161	https://genome.ucsc.edu/cgi-bin/hgTracks?db=rheMac10&lastVirtModeType=default&lastVirtModeExtraState=&virtModeType=default&virtMode=0&nonVirtPosition=&position=chr5:106109733-106169733	out	50572		4	CEBPZOS	NR_136316	-	71694959	71714383	https://genome.ucsc.edu/cgi-bin/hgTracks?db=rheMac10&lastVirtModeType=default&lastVirtModeExtraState=&virtModeType=default&virtMode=0&nonVirtPosition=&position=chr13:71666644-71726644	in	intron		chr5	-	25903704	3	STIM2	NM_001169117	+	25815200	25981701	https://genome.ucsc.edu/cgi-bin/hgTracks?db=rheMac10&lastVirtModeType=default&lastVirtModeExtraState=&virtModeType=default&virtMode=0&nonVirtPosition=&position=chr5:25873704-25933704	in	intron		chr12	+	25921285	1	YY1P2	NR_033658	+	25975392	25976973	https://genome.ucsc.edu/cgi-bin/hgTracks?db=rheMac10&lastVirtModeType=default&lastVirtModeExtraState=&virtModeType=default&virtMode=0&nonVirtPosition=&position=chr12:25891285-25951285	out	54107		chr2
chr5	-	111802579	1	CAMK2D	NM_001321591	-	111757878	112064634	https://genome.ucsc.edu/cgi-bin/hgTracks?db=rheMac10&lastVirtModeType=default&lastVirtModeExtraState=&virtModeType=default&virtMode=0&nonVirtPosition=&position=chr5:111772579-111832579	in	intron		4	FAM181B	NM_175885	-	75899034	75902568	https://genome.ucsc.edu/cgi-bin/hgTracks?db=rheMac10&lastVirtModeType=default&lastVirtModeExtraState=&virtModeType=default&virtMode=0&nonVirtPosition=&position=chr14:75675991-75735991	out	193043		chr5	+	35387555	3	LOC439933	NR_122079	+	35379238	35409704	https://genome.ucsc.edu/cgi-bin/hgTracks?db=rheMac10&lastVirtModeType=default&lastVirtModeExtraState=&virtModeType=default&virtMode=0&nonVirtPosition=&position=chr5:35357555-35417555	in	intron		chr12	-	48714811	1	SLC4A10	NM_001354440	+	48667890	49053849	https://genome.ucsc.edu/cgi-bin/hgTracks?db=rheMac10&lastVirtModeType=default&lastVirtModeExtraState=&virtModeType=default&virtMode=0&nonVirtPosition=&position=chr12:48684811-48744811	in	intron		chr2
chr5	-	111808753	1	CAMK2D	NM_001321591	-	111757878	112064634	https://genome.ucsc.edu/cgi-bin/hgTracks?db=rheMac10&lastVirtModeType=default&lastVirtModeExtraState=&virtModeType=default&virtMode=0&nonVirtPosition=&position=chr5:111778753-111838753	in	intron		4	LINC02711	NR_135090	-	80873051	80874106	https://genome.ucsc.edu/cgi-bin/hgTracks?db=rheMac10&lastVirtModeType=default&lastVirtModeExtraState=&virtModeType=default&virtMode=0&nonVirtPosition=&position=chr14:80976344-81036344	out	132238		chr5	+	43303175	3	LINC02475	NR_131958	+	43291495	43292637	https://genome.ucsc.edu/cgi-bin/hgTracks?db=rheMac10&lastVirtModeType=default&lastVirtModeExtraState=&virtModeType=default&virtMode=0&nonVirtPosition=&position=chr5:43273175-43333175	out	10538		chr12	-	53682300	1	SCN7A	NM_002976	-	53563215	53658444	https://genome.ucsc.edu/cgi-bin/hgTracks?db=rheMac10&lastVirtModeType=default&lastVirtModeExtraState=&virtModeType=default&virtMode=0&nonVirtPosition=&position=chr12:53652300-53712300	out	23856		chr2
chr5	+	117294830	1	USP53	NM_001371399	+	117258947	117337089	https://genome.ucsc.edu/cgi-bin/hgTracks?db=rheMac10&lastVirtModeType=default&lastVirtModeExtraState=&virtModeType=default&virtMode=0&nonVirtPosition=&position=chr5:117264830-117324830	in	intron		4	PDGFD	NM_033135	-	97177984	97426060	https://genome.ucsc.edu/cgi-bin/hgTracks?db=rheMac10&lastVirtModeType=default&lastVirtModeExtraState=&virtModeType=default&virtMode=0&nonVirtPosition=&position=chr14:97269525-97329525	in	intron		chr5	-	66018226	3	CENPC	NR_155754	+	65999990	66074805	https://genome.ucsc.edu/cgi-bin/hgTracks?db=rheMac10&lastVirtModeType=default&lastVirtModeExtraState=&virtModeType=default&virtMode=0&nonVirtPosition=&position=chr5:65988226-66048226	in	intron		chr12	+	66355717	1	SESTD1	NM_178123	-	66209518	66368489	https://genome.ucsc.edu/cgi-bin/hgTracks?db=rheMac10&lastVirtModeType=default&lastVirtModeExtraState=&virtModeType=default&virtMode=0&nonVirtPosition=&position=chr12:66325717-66385717	in	intron		chr3
chr5	+	129482548	1	SNHG27	NR_125884	+	129495969	129516192	https://genome.ucsc.edu/cgi-bin/hgTracks?db=rheMac10&lastVirtModeType=default&lastVirtModeExtraState=&virtModeType=default&virtMode=0&nonVirtPosition=&position=chr5:129452548-129512548	out	13421		4	C2orf27B	NR_161366	+	53127808	53128460	https://genome.ucsc.edu/cgi-bin/hgTracks?db=rheMac10&lastVirtModeType=default&lastVirtModeExtraState=&virtModeType=default&virtMode=0&nonVirtPosition=&position=chr15:53162763-53222763	out	64303		chr5	+	72347818	3	ADGRL3	NM_001371346	-	71557448	72418573	https://genome.ucsc.edu/cgi-bin/hgTracks?db=rheMac10&lastVirtModeType=default&lastVirtModeExtraState=&virtModeType=default&virtMode=0&nonVirtPosition=&position=chr5:72317818-72377818	in	intron		chr12	-	78583135	1	MYO1B	NM_001330237	+	78477139	78658852	https://genome.ucsc.edu/cgi-bin/hgTracks?db=rheMac10&lastVirtModeType=default&lastVirtModeExtraState=&virtModeType=default&virtMode=0&nonVirtPosition=&position=chr12:78553135-78613135	in	intron		chr3
chr5	+	129707995	1	LOC107984035	NR_148348	+	129579235	129581399	https://genome.ucsc.edu/cgi-bin/hgTracks?db=rheMac10&lastVirtModeType=default&lastVirtModeExtraState=&virtModeType=default&virtMode=0&nonVirtPosition=&position=chr5:129677995-129737995	out	126596		4	DIAPH3	NM_001042517	-	38346978	38840829	https://genome.ucsc.edu/cgi-bin/hgTracks?db=rheMac10&lastVirtModeType=default&lastVirtModeExtraState=&virtModeType=default&virtMode=0&nonVirtPosition=&position=chr17:38309556-38369556	out	7422		chr5	+	75086925	3	LINC02429	NR_133941	-	74610117	74672550	https://genome.ucsc.edu/cgi-bin/hgTracks?db=rheMac10&lastVirtModeType=default&lastVirtModeExtraState=&virtModeType=default&virtMode=0&nonVirtPosition=&position=chr5:75056925-75116925	out	414375		chr12	+	84120460	1	ANKRD44	NM_001367496	-	84101634	84416934	https://genome.ucsc.edu/cgi-bin/hgTracks?db=rheMac10&lastVirtModeType=default&lastVirtModeExtraState=&virtModeType=default&virtMode=0&nonVirtPosition=&position=chr12:84090460-84150460	in	intron		chr3
chr5	+	152100055	1	DCHS2	NM_001142552	-	151826405	152118080	https://genome.ucsc.edu/cgi-bin/hgTracks?db=rheMac10&lastVirtModeType=default&lastVirtModeExtraState=&virtModeType=default&virtMode=0&nonVirtPosition=&position=chr5:152070055-152130055	in	intron		4	ATXN8OS	NR_002717	+	51790365	51820127	https://genome.ucsc.edu/cgi-bin/hgTracks?db=rheMac10&lastVirtModeType=default&lastVirtModeExtraState=&virtModeType=default&virtMode=0&nonVirtPosition=&position=chr17:51983182-52043182	out	193055		chr5	-	80118722	3	LNX1	NM_001126328	+	80054859	80188686	https://genome.ucsc.edu/cgi-bin/hgTracks?db=rheMac10&lastVirtModeType=default&lastVirtModeExtraState=&virtModeType=default&virtMode=0&nonVirtPosition=&position=chr5:80088722-80148722	in	intron		chr12	+	87056584	1	TYW5	NR_109907	-	87033015	87059159	https://genome.ucsc.edu/cgi-bin/hgTracks?db=rheMac10&lastVirtModeType=default&lastVirtModeExtraState=&virtModeType=default&virtMode=0&nonVirtPosition=&position=chr12:87026584-87086584	in	intron		chr3
chr5	+	155634067	1	LOC101928523	NR_109803	+	155739040	155739799	https://genome.ucsc.edu/cgi-bin/hgTracks?db=rheMac10&lastVirtModeType=default&lastVirtModeExtraState=&virtModeType=default&virtMode=0&nonVirtPosition=&position=chr5:155604067-155664067	out	104973		4	LINC00347	NR_034024	+	56336495	56338983	https://genome.ucsc.edu/cgi-bin/hgTracks?db=rheMac10&lastVirtModeType=default&lastVirtModeExtraState=&virtModeType=default&virtMode=0&nonVirtPosition=&position=chr17:56274189-56334189	out	32306		chr5	+	85170317	3	PTPN13	NM_080684	+	84990363	85214739	https://genome.ucsc.edu/cgi-bin/hgTracks?db=rheMac10&lastVirtModeType=default&lastVirtModeExtraState=&virtModeType=default&virtMode=0&nonVirtPosition=&position=chr5:85140317-85200317	in	intron		chr12	+	96764070	1	MAP2	NM_001363910	+	96758676	97074284	https://genome.ucsc.edu/cgi-bin/hgTracks?db=rheMac10&lastVirtModeType=default&lastVirtModeExtraState=&virtModeType=default&virtMode=0&nonVirtPosition=&position=chr12:96734070-96794070	in	intron		chr3
chr5	+	183236561	1	SORBS2	NM_021069	-	182864810	183242819	https://genome.ucsc.edu/cgi-bin/hgTracks?db=rheMac10&lastVirtModeType=default&lastVirtModeExtraState=&virtModeType=default&virtMode=0&nonVirtPosition=&position=chr5:183206561-183266561	in	intron		4	LINC01630	NR_040075	-	30957506	31034236	https://genome.ucsc.edu/cgi-bin/hgTracks?db=rheMac10&lastVirtModeType=default&lastVirtModeExtraState=&virtModeType=default&virtMode=0&nonVirtPosition=&position=chr18:30939236-30999236	in	intron		chr5	+	96402211	3	STPG2	NM_174952	-	95918702	96464737	https://genome.ucsc.edu/cgi-bin/hgTracks?db=rheMac10&lastVirtModeType=default&lastVirtModeExtraState=&virtModeType=default&virtMode=0&nonVirtPosition=&position=chr5:96372211-96432211	in	intron		chr12	-	96776441	1	MAP2	NM_001363910	+	96758676	97074284	https://genome.ucsc.edu/cgi-bin/hgTracks?db=rheMac10&lastVirtModeType=default&lastVirtModeExtraState=&virtModeType=default&virtMode=0&nonVirtPosition=&position=chr12:96746441-96806441	in	intron		chr3
chr6	+	13238463	1	LINC02220	NR_147005	-	13143639	13287740	https://genome.ucsc.edu/cgi-bin/hgTracks?db=rheMac10&lastVirtModeType=default&lastVirtModeExtraState=&virtModeType=default&virtMode=0&nonVirtPosition=&position=chr6:13208463-13268463	in	intron		4	ASXL3	NM_030632	-	48740424	48920444	https://genome.ucsc.edu/cgi-bin/hgTracks?db=rheMac10&lastVirtModeType=default&lastVirtModeExtraState=&virtModeType=default&virtMode=0&nonVirtPosition=&position=chr18:48926404-48986404	out	35960		chr5	-	105512970	3	DKK2	NM_014421	-	105329238	105436676	https://genome.ucsc.edu/cgi-bin/hgTracks?db=rheMac10&lastVirtModeType=default&lastVirtModeExtraState=&virtModeType=default&virtMode=0&nonVirtPosition=&position=chr5:105482970-105542970	out	76294		chr13	+	25820293	1	DHFRP3	NR_033423	-	25634437	25635530	https://genome.ucsc.edu/cgi-bin/hgTracks?db=rheMac10&lastVirtModeType=default&lastVirtModeExtraState=&virtModeType=default&virtMode=0&nonVirtPosition=&position=chr13:25790293-25850293	out	184763		chr3
chr6	-	30956039	1	CDH6	NM_004932	+	31278959	31419767	https://genome.ucsc.edu/cgi-bin/hgTracks?db=rheMac10&lastVirtModeType=default&lastVirtModeExtraState=&virtModeType=default&virtMode=0&nonVirtPosition=&position=chr6:30926039-30986039	out	322920		4	RBBP8	NM_002894	-	59391448	59486214	https://genome.ucsc.edu/cgi-bin/hgTracks?db=rheMac10&lastVirtModeType=default&lastVirtModeExtraState=&virtModeType=default&virtMode=0&nonVirtPosition=&position=chr18:59481620-59541620	out	25406		chr5	+	109936405	3	EIF2S3B	NM_001357734	-	110299921	110302022	https://genome.ucsc.edu/cgi-bin/hgTracks?db=rheMac10&lastVirtModeType=default&lastVirtModeExtraState=&virtModeType=default&virtMode=0&nonVirtPosition=&position=chr5:109906405-109966405	out	363516		chr13	+	36436861	1	EXOC6B	NR_135774	+	35956377	36629024	https://genome.ucsc.edu/cgi-bin/hgTracks?db=rheMac10&lastVirtModeType=default&lastVirtModeExtraState=&virtModeType=default&virtMode=0&nonVirtPosition=&position=chr13:36406861-36466861	in	intron		chr3
chr6	+	51969117	1	NDUFS4	NR_134474	+	51872981	51989331	https://genome.ucsc.edu/cgi-bin/hgTracks?db=rheMac10&lastVirtModeType=default&lastVirtModeExtraState=&virtModeType=default&virtMode=0&nonVirtPosition=&position=chr6:51939117-51999117	in	intron		4	STT3B	NM_178862	-	16059727	16164055	https://genome.ucsc.edu/cgi-bin/hgTracks?db=rheMac10&lastVirtModeType=default&lastVirtModeExtraState=&virtModeType=default&virtMode=0&nonVirtPosition=&position=chr2:16033508-16093508	in	intron		chr5	+	113960787	3	NDST4	NM_022569	-	113162256	113451988	https://genome.ucsc.edu/cgi-bin/hgTracks?db=rheMac10&lastVirtModeType=default&lastVirtModeExtraState=&virtModeType=default&virtMode=0&nonVirtPosition=&position=chr5:113930787-113990787	out	508799		chr13	+	56275487	1	LOC730100	NR_135237	-	56289580	57708212	https://genome.ucsc.edu/cgi-bin/hgTracks?db=rheMac10&lastVirtModeType=default&lastVirtModeExtraState=&virtModeType=default&virtMode=0&nonVirtPosition=&position=chr13:56245487-56305487	out	14093		chr3
chr6	+	68438977	1	MCCC2	NM_001363147	+	68416620	68483167	https://genome.ucsc.edu/cgi-bin/hgTracks?db=rheMac10&lastVirtModeType=default&lastVirtModeExtraState=&virtModeType=default&virtMode=0&nonVirtPosition=&position=chr6:68408977-68468977	in	intron		4	KCNMB2	NM_005832	+	83706927	83975885	https://genome.ucsc.edu/cgi-bin/hgTracks?db=rheMac10&lastVirtModeType=default&lastVirtModeExtraState=&virtModeType=default&virtMode=0&nonVirtPosition=&position=chr2:83706514-83766514	in	intron		chr5	-	117503126	3	PDE5A	NM_033430	-	117387210	117514848	https://genome.ucsc.edu/cgi-bin/hgTracks?db=rheMac10&lastVirtModeType=default&lastVirtModeExtraState=&virtModeType=default&virtMode=0&nonVirtPosition=&position=chr5:117473126-117533126	in	intron		chr13	-	75803568	1	LTBP1	NM_206943	-	75530876	75980924	https://genome.ucsc.edu/cgi-bin/hgTracks?db=rheMac10&lastVirtModeType=default&lastVirtModeExtraState=&virtModeType=default&virtMode=0&nonVirtPosition=&position=chr13:75773568-75833568	in	intron		chr4
chr6	+	80281318	1	VCAN	NM_004385	+	80264408	80375099	https://genome.ucsc.edu/cgi-bin/hgTracks?db=rheMac10&lastVirtModeType=default&lastVirtModeExtraState=&virtModeType=default&virtMode=0&nonVirtPosition=&position=chr6:80251318-80311318	in	intron		4	SUCLG2	NM_001177599	-	123488230	123780113	https://genome.ucsc.edu/cgi-bin/hgTracks?db=rheMac10&lastVirtModeType=default&lastVirtModeExtraState=&virtModeType=default&virtMode=0&nonVirtPosition=&position=chr2:123673396-123733396	in	intron		chr5	-	127774959	3	LINC02465	NR_151713	+	127562538	127730996	https://genome.ucsc.edu/cgi-bin/hgTracks?db=rheMac10&lastVirtModeType=default&lastVirtModeExtraState=&virtModeType=default&virtMode=0&nonVirtPosition=&position=chr5:127744959-127804959	out	43963		chr13	-	89291984	1	SDHD	NM_003002	+	89413679	89414961	https://genome.ucsc.edu/cgi-bin/hgTracks?db=rheMac10&lastVirtModeType=default&lastVirtModeExtraState=&virtModeType=default&virtMode=0&nonVirtPosition=&position=chr13:89261984-89321984	out	121695		chr4
chr6	+	80281319	1	VCAN	NM_004385	+	80264408	80375099	https://genome.ucsc.edu/cgi-bin/hgTracks?db=rheMac10&lastVirtModeType=default&lastVirtModeExtraState=&virtModeType=default&virtMode=0&nonVirtPosition=&position=chr6:80251319-80311319	in	intron		4	CNTN3	NM_020872	-	130389455	130640584	https://genome.ucsc.edu/cgi-bin/hgTracks?db=rheMac10&lastVirtModeType=default&lastVirtModeExtraState=&virtModeType=default&virtMode=0&nonVirtPosition=&position=chr2:130593606-130653606	in	intron		chr5	-	132015109	3	PABPC4L	NM_001114734	-	132018658	132024104	https://genome.ucsc.edu/cgi-bin/hgTracks?db=rheMac10&lastVirtModeType=default&lastVirtModeExtraState=&virtModeType=default&virtMode=0&nonVirtPosition=&position=chr5:131985109-132045109	out	3549		chr14	-	27398822	1	LINC02760	NR_135110	-	27581498	27597548	https://genome.ucsc.edu/cgi-bin/hgTracks?db=rheMac10&lastVirtModeType=default&lastVirtModeExtraState=&virtModeType=default&virtMode=0&nonVirtPosition=&position=chr14:27368822-27428822	out	182676		chr4
chr6	+	84200733	1	CCNH	NR_157069	-	84167894	84266024	https://genome.ucsc.edu/cgi-bin/hgTracks?db=rheMac10&lastVirtModeType=default&lastVirtModeExtraState=&virtModeType=default&virtMode=0&nonVirtPosition=&position=chr6:84170733-84230733	in	intron		4	ALCAM	NM_001243281	-	170636498	170819985	https://genome.ucsc.edu/cgi-bin/hgTracks?db=rheMac10&lastVirtModeType=default&lastVirtModeExtraState=&virtModeType=default&virtMode=0&nonVirtPosition=&position=chr2:170800096-170860096	out	10111		chr5	+	146069080	3	NR3C2	NM_001354819	-	145686066	146051192	https://genome.ucsc.edu/cgi-bin/hgTracks?db=rheMac10&lastVirtModeType=default&lastVirtModeExtraState=&virtModeType=default&virtMode=0&nonVirtPosition=&position=chr5:146039080-146099080	out	17888		chr14	+	32326674	1	CSTF3	NM_001326	+	32296633	32374633	https://genome.ucsc.edu/cgi-bin/hgTracks?db=rheMac10&lastVirtModeType=default&lastVirtModeExtraState=&virtModeType=default&virtMode=0&nonVirtPosition=&position=chr14:32296674-32356674	in	intron		chr4
chr6	-	100513318	1	PPIP5K2	NM_015216	+	100507679	100594711	https://genome.ucsc.edu/cgi-bin/hgTracks?db=rheMac10&lastVirtModeType=default&lastVirtModeExtraState=&virtModeType=default&virtMode=0&nonVirtPosition=&position=chr6:100483318-100543318	in	intron		4	MTHFD2P1	NR_077228	+	180209862	180232117	https://genome.ucsc.edu/cgi-bin/hgTracks?db=rheMac10&lastVirtModeType=default&lastVirtModeExtraState=&virtModeType=default&virtMode=0&nonVirtPosition=&position=chr2:180198227-180258227	in	intron		chr6	-	7593192	3	ADCY2	NM_020546	+	7279205	7705203	https://genome.ucsc.edu/cgi-bin/hgTracks?db=rheMac10&lastVirtModeType=default&lastVirtModeExtraState=&virtModeType=default&virtMode=0&nonVirtPosition=&position=chr6:7563192-7623192	in	intron		chr14	+	50843004	1	PDE3B	NM_000922	-	50780447	50987614	https://genome.ucsc.edu/cgi-bin/hgTracks?db=rheMac10&lastVirtModeType=default&lastVirtModeExtraState=&virtModeType=default&virtMode=0&nonVirtPosition=&position=chr14:50813004-50873004	in	intron		chr4
chr6	+	106944140	1	PJA2	NM_014819	-	106807775	106881750	https://genome.ucsc.edu/cgi-bin/hgTracks?db=rheMac10&lastVirtModeType=default&lastVirtModeExtraState=&virtModeType=default&virtMode=0&nonVirtPosition=&position=chr6:106914140-106974140	out	62390		4	MTHFD2P1	NR_077228	+	180209862	180232117	https://genome.ucsc.edu/cgi-bin/hgTracks?db=rheMac10&lastVirtModeType=default&lastVirtModeExtraState=&virtModeType=default&virtMode=0&nonVirtPosition=&position=chr2:180347282-180407282	out	145165		chr6	-	31282314	3	CDH6	NM_001362435	+	31278959	31410348	https://genome.ucsc.edu/cgi-bin/hgTracks?db=rheMac10&lastVirtModeType=default&lastVirtModeExtraState=&virtModeType=default&virtMode=0&nonVirtPosition=&position=chr6:31252314-31312314	in	intron		chr14	+	62516711	1	TRIM22	NM_001199573	-	62515478	62535004	https://genome.ucsc.edu/cgi-bin/hgTracks?db=rheMac10&lastVirtModeType=default&lastVirtModeExtraState=&virtModeType=default&virtMode=0&nonVirtPosition=&position=chr14:62486711-62546711	in	exon		chr4
chr6	-	113075483	1	FEM1C	NM_020177	-	113057120	113080532	https://genome.ucsc.edu/cgi-bin/hgTracks?db=rheMac10&lastVirtModeType=default&lastVirtModeExtraState=&virtModeType=default&virtMode=0&nonVirtPosition=&position=chr6:113045483-113105483	in	intron		4	CSNKA2IP	NM_001368165	-	183592336	183720411	https://genome.ucsc.edu/cgi-bin/hgTracks?db=rheMac10&lastVirtModeType=default&lastVirtModeExtraState=&virtModeType=default&virtMode=0&nonVirtPosition=&position=chr2:183616490-183676490	in	intron		chr6	-	32991892	3	NPR3	NM_001204376	+	32840820	32932847	https://genome.ucsc.edu/cgi-bin/hgTracks?db=rheMac10&lastVirtModeType=default&lastVirtModeExtraState=&virtModeType=default&virtMode=0&nonVirtPosition=&position=chr6:32961892-33021892	out	59045		chr14	+	98184138	1	CASP17P	NR_034079	-	98164095	98324449	https://genome.ucsc.edu/cgi-bin/hgTracks?db=rheMac10&lastVirtModeType=default&lastVirtModeExtraState=&virtModeType=default&virtMode=0&nonVirtPosition=&position=chr14:98154138-98214138	in	intron		chr4
chr6	-	119654861	1	ZNF474	NM_207317	+	119675943	119699906	https://genome.ucsc.edu/cgi-bin/hgTracks?db=rheMac10&lastVirtModeType=default&lastVirtModeExtraState=&virtModeType=default&virtMode=0&nonVirtPosition=&position=chr6:119624861-119684861	out	21082		4	GBE1	NM_000158	+	190229294	190492174	https://genome.ucsc.edu/cgi-bin/hgTracks?db=rheMac10&lastVirtModeType=default&lastVirtModeExtraState=&virtModeType=default&virtMode=0&nonVirtPosition=&position=chr2:189435639-189495639	out	763655		chr6	-	63756379	3	ADAMTS6	NR_135689	-	63701494	64040653	https://genome.ucsc.edu/cgi-bin/hgTracks?db=rheMac10&lastVirtModeType=default&lastVirtModeExtraState=&virtModeType=default&virtMode=0&nonVirtPosition=&position=chr6:63726379-63786379	in	intron		chr15	+	55803662	1	LINGO2	NM_001258282	+	54553232	55826454	https://genome.ucsc.edu/cgi-bin/hgTracks?db=rheMac10&lastVirtModeType=default&lastVirtModeExtraState=&virtModeType=default&virtMode=0&nonVirtPosition=&position=chr15:55773662-55833662	in	intron		chr4
chr6	-	164375789	1	TENM2	NM_001122679	+	164455817	165646202	https://genome.ucsc.edu/cgi-bin/hgTracks?db=rheMac10&lastVirtModeType=default&lastVirtModeExtraState=&virtModeType=default&virtMode=0&nonVirtPosition=&position=chr6:164345789-164405789	out	80028		4	LINC01445	NR_120515	-	60922591	60924881	https://genome.ucsc.edu/cgi-bin/hgTracks?db=rheMac10&lastVirtModeType=default&lastVirtModeExtraState=&virtModeType=default&virtMode=0&nonVirtPosition=&position=chr3:61049007-61109007	out	154126		chr6	+	81617398	3	EDIL3	NM_005711	-	80743632	81198956	https://genome.ucsc.edu/cgi-bin/hgTracks?db=rheMac10&lastVirtModeType=default&lastVirtModeExtraState=&virtModeType=default&virtMode=0&nonVirtPosition=&position=chr6:81587398-81647398	out	418442		chr15	-	61024831	1	DMRTA1	NM_022160	-	61257411	61266317	https://genome.ucsc.edu/cgi-bin/hgTracks?db=rheMac10&lastVirtModeType=default&lastVirtModeExtraState=&virtModeType=default&virtMode=0&nonVirtPosition=&position=chr15:60994831-61054831	out	232580		chr4
chr7	+	28914437	1	ARPP19	NM_001330309	-	28920905	28942796	https://genome.ucsc.edu/cgi-bin/hgTracks?db=rheMac10&lastVirtModeType=default&lastVirtModeExtraState=&virtModeType=default&virtMode=0&nonVirtPosition=&position=chr7:28884437-28944437	out	6468		4	PPP1R9A	NM_001166160	-	110832897	111223177	https://genome.ucsc.edu/cgi-bin/hgTracks?db=rheMac10&lastVirtModeType=default&lastVirtModeExtraState=&virtModeType=default&virtMode=0&nonVirtPosition=&position=chr3:111027651-111087651	in	intron		chr6	-	82162600	3	EDIL3	NM_005711	-	80743632	81198956	https://genome.ucsc.edu/cgi-bin/hgTracks?db=rheMac10&lastVirtModeType=default&lastVirtModeExtraState=&virtModeType=default&virtMode=0&nonVirtPosition=&position=chr6:82132600-82192600	out	963644		chr15	+	67711044	1	CCDC171	NM_001348002	-	67613908	67999994	https://genome.ucsc.edu/cgi-bin/hgTracks?db=rheMac10&lastVirtModeType=default&lastVirtModeExtraState=&virtModeType=default&virtMode=0&nonVirtPosition=&position=chr15:67681044-67741044	in	intron		chr5
chr7	-	73542699	1	MCTP2	NM_018349	+	73369783	73563743	https://genome.ucsc.edu/cgi-bin/hgTracks?db=rheMac10&lastVirtModeType=default&lastVirtModeExtraState=&virtModeType=default&virtMode=0&nonVirtPosition=&position=chr7:73512699-73572699	in	intron		4	MAGI2	NM_001301128	+	126739534	128209490	https://genome.ucsc.edu/cgi-bin/hgTracks?db=rheMac10&lastVirtModeType=default&lastVirtModeExtraState=&virtModeType=default&virtMode=0&nonVirtPosition=&position=chr3:126813907-126873907	in	intron		chr6	+	92634019	3	RHOBTB3	NM_014899	+	92580211	92645155	https://genome.ucsc.edu/cgi-bin/hgTracks?db=rheMac10&lastVirtModeType=default&lastVirtModeExtraState=&virtModeType=default&virtMode=0&nonVirtPosition=&position=chr6:92604019-92664019	in	intron		chr15	-	70479853	1	MPDZ	NM_001330637	+	70306814	70480951	https://genome.ucsc.edu/cgi-bin/hgTracks?db=rheMac10&lastVirtModeType=default&lastVirtModeExtraState=&virtModeType=default&virtMode=0&nonVirtPosition=&position=chr15:70449853-70509853	in	exon		chr5
chr7	-	77144452	1	ARRDC4	NM_183376	+	77138867	77151961	https://genome.ucsc.edu/cgi-bin/hgTracks?db=rheMac10&lastVirtModeType=default&lastVirtModeExtraState=&virtModeType=default&virtMode=0&nonVirtPosition=&position=chr7:77114452-77174452	in	intron		4	IMMP2L	NM_001350962	-	137254733	137836296	https://genome.ucsc.edu/cgi-bin/hgTracks?db=rheMac10&lastVirtModeType=default&lastVirtModeExtraState=&virtModeType=default&virtMode=0&nonVirtPosition=&position=chr3:137586539-137646539	in	intron		chr6	-	94930234	3	LINC01340	NR_105028	+	94935414	95108603	https://genome.ucsc.edu/cgi-bin/hgTracks?db=rheMac10&lastVirtModeType=default&lastVirtModeExtraState=&virtModeType=default&virtMode=0&nonVirtPosition=&position=chr6:94900234-94960234	out	5180		chr15	-	99119870	1	GKAP1	NM_001135953	-	99059306	99141492	https://genome.ucsc.edu/cgi-bin/hgTracks?db=rheMac10&lastVirtModeType=default&lastVirtModeExtraState=&virtModeType=default&virtMode=0&nonVirtPosition=&position=chr15:99089870-99149870	in	intron		chr5
chr7	-	94145908	1	ARHGAP5-AS1	NR_027263	-	94149276	94150530	https://genome.ucsc.edu/cgi-bin/hgTracks?db=rheMac10&lastVirtModeType=default&lastVirtModeExtraState=&virtModeType=default&virtMode=0&nonVirtPosition=&position=chr7:94115908-94175908	out	3368		4	AASS	NM_005763	-	148484783	148555353	https://genome.ucsc.edu/cgi-bin/hgTracks?db=rheMac10&lastVirtModeType=default&lastVirtModeExtraState=&virtModeType=default&virtMode=0&nonVirtPosition=&position=chr3:148516083-148576083	in	intron		chr6	+	98267206	3	ST8SIA4	NM_005668	-	98212921	98315253	https://genome.ucsc.edu/cgi-bin/hgTracks?db=rheMac10&lastVirtModeType=default&lastVirtModeExtraState=&virtModeType=default&virtMode=0&nonVirtPosition=&position=chr6:98237206-98297206	in	intron		chr15	-	100075335	1	NTRK2	NM_001369547	+	99991425	100138283	https://genome.ucsc.edu/cgi-bin/hgTracks?db=rheMac10&lastVirtModeType=default&lastVirtModeExtraState=&virtModeType=default&virtMode=0&nonVirtPosition=&position=chr15:100045335-100105335	in	intron		chr5
chr7	-	119325943	1	EXOC5	NM_006544	-	119295076	119363813	https://genome.ucsc.edu/cgi-bin/hgTracks?db=rheMac10&lastVirtModeType=default&lastVirtModeExtraState=&virtModeType=default&virtMode=0&nonVirtPosition=&position=chr7:119295943-119355943	in	exon		4	POT1	NR_003104	-	151215217	151330788	https://genome.ucsc.edu/cgi-bin/hgTracks?db=rheMac10&lastVirtModeType=default&lastVirtModeExtraState=&virtModeType=default&virtMode=0&nonVirtPosition=&position=chr3:151234211-151294211	in	intron		chr6	-	99612110	3	SLCO4C1	NM_180991	-	99612123	99683053	https://genome.ucsc.edu/cgi-bin/hgTracks?db=rheMac10&lastVirtModeType=default&lastVirtModeExtraState=&virtModeType=default&virtMode=0&nonVirtPosition=&position=chr6:99582110-99642110	out	13		chr17	+	1284051	1	PSPC1	NR_156729	+	1219713	1325998	https://genome.ucsc.edu/cgi-bin/hgTracks?db=rheMac10&lastVirtModeType=default&lastVirtModeExtraState=&virtModeType=default&virtMode=0&nonVirtPosition=&position=chr17:1254051-1314051	in	intron		chr5
chr7	+	145936566	1	LINC02301	NR_146650	+	144813593	144832783	https://genome.ucsc.edu/cgi-bin/hgTracks?db=rheMac10&lastVirtModeType=default&lastVirtModeExtraState=&virtModeType=default&virtMode=0&nonVirtPosition=&position=chr7:145906566-145966566	out	1103783		4	WTAP	NM_004906	-	10843744	10873435	https://genome.ucsc.edu/cgi-bin/hgTracks?db=rheMac10&lastVirtModeType=default&lastVirtModeExtraState=&virtModeType=default&virtMode=0&nonVirtPosition=&position=chr4:10818977-10878977	in	intron		chr6	-	104541075	3	LINC01950	NR_104671	-	104261744	104265026	https://genome.ucsc.edu/cgi-bin/hgTracks?db=rheMac10&lastVirtModeType=default&lastVirtModeExtraState=&virtModeType=default&virtMode=0&nonVirtPosition=&position=chr6:104511075-104571075	out	276049		chr17	-	2530400	1	LINC00540	NR_103810	+	2370870	2434170	https://genome.ucsc.edu/cgi-bin/hgTracks?db=rheMac10&lastVirtModeType=default&lastVirtModeExtraState=&virtModeType=default&virtMode=0&nonVirtPosition=&position=chr17:2500400-2560400	out	96230		chr5
chr7	+	153121756	1	RPS6KA5	NM_182398	-	153031116	153208274	https://genome.ucsc.edu/cgi-bin/hgTracks?db=rheMac10&lastVirtModeType=default&lastVirtModeExtraState=&virtModeType=default&virtMode=0&nonVirtPosition=&position=chr7:153091756-153151756	in	intron		4	TRMT11	NR_146804	+	29508841	29613322	https://genome.ucsc.edu/cgi-bin/hgTracks?db=rheMac10&lastVirtModeType=default&lastVirtModeExtraState=&virtModeType=default&virtMode=0&nonVirtPosition=&position=chr4:29528265-29588265	in	intron		chr6	+	114867485	3	LINC00992	NR_046089	+	115058313	115223231	https://genome.ucsc.edu/cgi-bin/hgTracks?db=rheMac10&lastVirtModeType=default&lastVirtModeExtraState=&virtModeType=default&virtMode=0&nonVirtPosition=&position=chr6:114837485-114897485	out	190828		chr17	-	10541712	1	B3GLCT	NM_194318	+	10245102	10365663	https://genome.ucsc.edu/cgi-bin/hgTracks?db=rheMac10&lastVirtModeType=default&lastVirtModeExtraState=&virtModeType=default&virtMode=0&nonVirtPosition=&position=chr17:10511712-10571712	out	176049		chr5
chr8	+	33481748	1	MIR548C	NR_030347	-	33459283	33459316	https://genome.ucsc.edu/cgi-bin/hgTracks?db=rheMac10&lastVirtModeType=default&lastVirtModeExtraState=&virtModeType=default&virtMode=0&nonVirtPosition=&position=chr8:33451748-33511748	out	22432		4	TENT5A	NM_017633	+	91351208	91358153	https://genome.ucsc.edu/cgi-bin/hgTracks?db=rheMac10&lastVirtModeType=default&lastVirtModeExtraState=&virtModeType=default&virtMode=0&nonVirtPosition=&position=chr4:91592573-91652573	out	264420		chr6	-	116583772	3	DTWD2	NM_173666	-	116475169	116637114	https://genome.ucsc.edu/cgi-bin/hgTracks?db=rheMac10&lastVirtModeType=default&lastVirtModeExtraState=&virtModeType=default&virtMode=0&nonVirtPosition=&position=chr6:116553772-116613772	in	intron		chr17	-	13875907	1	NBEA	NM_015678	+	13857214	14600224	https://genome.ucsc.edu/cgi-bin/hgTracks?db=rheMac10&lastVirtModeType=default&lastVirtModeExtraState=&virtModeType=default&virtMode=0&nonVirtPosition=&position=chr17:13845907-13905907	in	intron		chr5
chr8	-	68810676	1	PREX2	NM_024870	+	68582898	68865059	https://genome.ucsc.edu/cgi-bin/hgTracks?db=rheMac10&lastVirtModeType=default&lastVirtModeExtraState=&virtModeType=default&virtMode=0&nonVirtPosition=&position=chr8:68780676-68840676	in	intron		4	LOC101928622	NR_125902	-	33010040	33100370	https://genome.ucsc.edu/cgi-bin/hgTracks?db=rheMac10&lastVirtModeType=default&lastVirtModeExtraState=&virtModeType=default&virtMode=0&nonVirtPosition=&position=chr5:32993863-33053863	in	intron		chr6	+	120434546	3	SNX24	NM_014035	+	120354045	120530539	https://genome.ucsc.edu/cgi-bin/hgTracks?db=rheMac10&lastVirtModeType=default&lastVirtModeExtraState=&virtModeType=default&virtMode=0&nonVirtPosition=&position=chr6:120404546-120464546	in	intron		chr17	+	15669982	1	RFXAP	NM_000538	+	15667548	15677441	https://genome.ucsc.edu/cgi-bin/hgTracks?db=rheMac10&lastVirtModeType=default&lastVirtModeExtraState=&virtModeType=default&virtMode=0&nonVirtPosition=&position=chr17:15639982-15699982	in	intron		chr5
chr8	+	73962697	1	STAU2	NM_001164383	-	73926495	74258727	https://genome.ucsc.edu/cgi-bin/hgTracks?db=rheMac10&lastVirtModeType=default&lastVirtModeExtraState=&virtModeType=default&virtMode=0&nonVirtPosition=&position=chr8:73932697-73992697	in	intron		4	ARHGAP24	NM_001025616	+	83880053	84397402	https://genome.ucsc.edu/cgi-bin/hgTracks?db=rheMac10&lastVirtModeType=default&lastVirtModeExtraState=&virtModeType=default&virtMode=0&nonVirtPosition=&position=chr5:84091497-84151497	in	intron		chr6	+	137972956	3	SLC35A4	NM_080670	+	137958742	137963275	https://genome.ucsc.edu/cgi-bin/hgTracks?db=rheMac10&lastVirtModeType=default&lastVirtModeExtraState=&virtModeType=default&virtMode=0&nonVirtPosition=&position=chr6:137942956-138002956	out	9681		chr17	+	37573194	1	LINC00374	NR_132367	-	36844287	36865281	https://genome.ucsc.edu/cgi-bin/hgTracks?db=rheMac10&lastVirtModeType=default&lastVirtModeExtraState=&virtModeType=default&virtMode=0&nonVirtPosition=&position=chr17:37543194-37603194	out	707913		chr5
chr8	-	74020344	1	STAU2	NM_001164383	-	73926495	74258727	https://genome.ucsc.edu/cgi-bin/hgTracks?db=rheMac10&lastVirtModeType=default&lastVirtModeExtraState=&virtModeType=default&virtMode=0&nonVirtPosition=&position=chr8:73990344-74050344	in	intron		4	STPG2	NM_174952	-	95918702	96464737	https://genome.ucsc.edu/cgi-bin/hgTracks?db=rheMac10&lastVirtModeType=default&lastVirtModeExtraState=&virtModeType=default&virtMode=0&nonVirtPosition=&position=chr5:96099898-96159898	in	intron		chr6	-	155459018	3	CLINT1	NM_001195555	-	155209513	155283240	https://genome.ucsc.edu/cgi-bin/hgTracks?db=rheMac10&lastVirtModeType=default&lastVirtModeExtraState=&virtModeType=default&virtMode=0&nonVirtPosition=&position=chr6:155429018-155489018	out	175778		chr17	-	45071353	1	LINC00355	NR_145420	-	44976693	45025470	https://genome.ucsc.edu/cgi-bin/hgTracks?db=rheMac10&lastVirtModeType=default&lastVirtModeExtraState=&virtModeType=default&virtMode=0&nonVirtPosition=&position=chr17:45041353-45101353	out	45883		chr5
chr8	-	79190310	1	ZC2HC1A	NR_156423	+	79145628	79198933	https://genome.ucsc.edu/cgi-bin/hgTracks?db=rheMac10&lastVirtModeType=default&lastVirtModeExtraState=&virtModeType=default&virtMode=0&nonVirtPosition=&position=chr8:79160310-79220310	in	intron		4	ARSJ	NM_024590	-	112220231	112297790	https://genome.ucsc.edu/cgi-bin/hgTracks?db=rheMac10&lastVirtModeType=default&lastVirtModeExtraState=&virtModeType=default&virtMode=0&nonVirtPosition=&position=chr5:112539679-112599679	out	271889		chr7	+	103798424	3	LRFN5	NR_144389	+	103739172	104023244	https://genome.ucsc.edu/cgi-bin/hgTracks?db=rheMac10&lastVirtModeType=default&lastVirtModeExtraState=&virtModeType=default&virtMode=0&nonVirtPosition=&position=chr7:103768424-103828424	in	intron		chr17	-	48922524	1	LINC00364	NR_130792	+	48804122	48806682	https://genome.ucsc.edu/cgi-bin/hgTracks?db=rheMac10&lastVirtModeType=default&lastVirtModeExtraState=&virtModeType=default&virtMode=0&nonVirtPosition=&position=chr17:48892524-48952524	out	115842		chr5
chr8	-	82289934	1	SNX16	NR_145475	-	82265699	82308562	https://genome.ucsc.edu/cgi-bin/hgTracks?db=rheMac10&lastVirtModeType=default&lastVirtModeExtraState=&virtModeType=default&virtMode=0&nonVirtPosition=&position=chr8:82259934-82319934	in	intron		4	LOC105377448	NR_133945	-	136720401	136884312	https://genome.ucsc.edu/cgi-bin/hgTracks?db=rheMac10&lastVirtModeType=default&lastVirtModeExtraState=&virtModeType=default&virtMode=0&nonVirtPosition=&position=chr5:136803800-136863800	in	intron		chr7	-	149557051	3	GALC	NM_001201401	-	150047768	150104777	https://genome.ucsc.edu/cgi-bin/hgTracks?db=rheMac10&lastVirtModeType=default&lastVirtModeExtraState=&virtModeType=default&virtMode=0&nonVirtPosition=&position=chr7:149527051-149587051	out	490717		chr17	+	52370402	1	ATXN8OS	NR_002717	+	51790365	51820127	https://genome.ucsc.edu/cgi-bin/hgTracks?db=rheMac10&lastVirtModeType=default&lastVirtModeExtraState=&virtModeType=default&virtMode=0&nonVirtPosition=&position=chr17:52340402-52400402	out	550275		chr5
chr8	-	85097626	1	RALYL	NM_001354308	+	84970434	85462466	https://genome.ucsc.edu/cgi-bin/hgTracks?db=rheMac10&lastVirtModeType=default&lastVirtModeExtraState=&virtModeType=default&virtMode=0&nonVirtPosition=&position=chr8:85067626-85127626	in	intron		4	HCN1	NM_021072	-	45407723	45854000	https://genome.ucsc.edu/cgi-bin/hgTracks?db=rheMac10&lastVirtModeType=default&lastVirtModeExtraState=&virtModeType=default&virtMode=0&nonVirtPosition=&position=chr6:45635276-45695276	in	intron		chr8	-	10244676	3	MSRA	NM_001135670	-	10140578	10504665	https://genome.ucsc.edu/cgi-bin/hgTracks?db=rheMac10&lastVirtModeType=default&lastVirtModeExtraState=&virtModeType=default&virtMode=0&nonVirtPosition=&position=chr8:10214676-10274676	in	intron		chr18	+	20301290	1	PMAIP1	NM_021127	-	20310536	20314776	https://genome.ucsc.edu/cgi-bin/hgTracks?db=rheMac10&lastVirtModeType=default&lastVirtModeExtraState=&virtModeType=default&virtMode=0&nonVirtPosition=&position=chr18:20271290-20331290	out	9246		chr5
chr8	-	105603522	1	ZFPM2	NM_001362837	+	105569883	106072686	https://genome.ucsc.edu/cgi-bin/hgTracks?db=rheMac10&lastVirtModeType=default&lastVirtModeExtraState=&virtModeType=default&virtMode=0&nonVirtPosition=&position=chr8:105573522-105633522	in	intron		4	EDIL3	NM_005711	-	80743632	81198956	https://genome.ucsc.edu/cgi-bin/hgTracks?db=rheMac10&lastVirtModeType=default&lastVirtModeExtraState=&virtModeType=default&virtMode=0&nonVirtPosition=&position=chr6:82161385-82221385	out	992429		chr8	+	39588773	3	ADAM9	NR_027878	+	39477402	39590570	https://genome.ucsc.edu/cgi-bin/hgTracks?db=rheMac10&lastVirtModeType=default&lastVirtModeExtraState=&virtModeType=default&virtMode=0&nonVirtPosition=&position=chr8:39558773-39618773	in	intron		chr18	-	38717471	1	SYT4	NM_020783	+	39201496	39211044	https://genome.ucsc.edu/cgi-bin/hgTracks?db=rheMac10&lastVirtModeType=default&lastVirtModeExtraState=&virtModeType=default&virtMode=0&nonVirtPosition=&position=chr18:38687471-38747471	out	484025		chr5
chr8	+	116376998	1	LINC00536	NR_046215	-	116217162	116584705	https://genome.ucsc.edu/cgi-bin/hgTracks?db=rheMac10&lastVirtModeType=default&lastVirtModeExtraState=&virtModeType=default&virtMode=0&nonVirtPosition=&position=chr8:116346998-116406998	in	intron		4	MEF2C-AS1	NR_136218	+	85776229	86370674	https://genome.ucsc.edu/cgi-bin/hgTracks?db=rheMac10&lastVirtModeType=default&lastVirtModeExtraState=&virtModeType=default&virtMode=0&nonVirtPosition=&position=chr6:86415307-86475307	out	74633		chr8	+	40089410	3	ADAM3A	NR_001569	-	39996957	40083402	https://genome.ucsc.edu/cgi-bin/hgTracks?db=rheMac10&lastVirtModeType=default&lastVirtModeExtraState=&virtModeType=default&virtMode=0&nonVirtPosition=&position=chr8:40059410-40119410	out	6008		chr18	-	45650971	1	KIAA1328	NR_136305	-	45333249	45726644	https://genome.ucsc.edu/cgi-bin/hgTracks?db=rheMac10&lastVirtModeType=default&lastVirtModeExtraState=&virtModeType=default&virtMode=0&nonVirtPosition=&position=chr18:45620971-45680971	in	intron		chr6
chr8	+	136468996	1	LINC02055	NR_147196	+	136769367	137119161	https://genome.ucsc.edu/cgi-bin/hgTracks?db=rheMac10&lastVirtModeType=default&lastVirtModeExtraState=&virtModeType=default&virtMode=0&nonVirtPosition=&position=chr8:136438996-136498996	out	300371		4	FBXL17	NM_001163315	-	105333186	105877475	https://genome.ucsc.edu/cgi-bin/hgTracks?db=rheMac10&lastVirtModeType=default&lastVirtModeExtraState=&virtModeType=default&virtMode=0&nonVirtPosition=&position=chr6:105857241-105917241	out	9766		chr8	-	68450208	3	CPA6	NM_020361	-	68066709	68382601	https://genome.ucsc.edu/cgi-bin/hgTracks?db=rheMac10&lastVirtModeType=default&lastVirtModeExtraState=&virtModeType=default&virtMode=0&nonVirtPosition=&position=chr8:68420208-68480208	out	67607		chr18	-	48309333	1	NOL4	NM_001198547	+	48273571	48659490	https://genome.ucsc.edu/cgi-bin/hgTracks?db=rheMac10&lastVirtModeType=default&lastVirtModeExtraState=&virtModeType=default&virtMode=0&nonVirtPosition=&position=chr18:48279333-48339333	in	intron		chr6
chr9	+	20697922	1	MALRD1	NM_001142308	+	20185085	20868188	https://genome.ucsc.edu/cgi-bin/hgTracks?db=rheMac10&lastVirtModeType=default&lastVirtModeExtraState=&virtModeType=default&virtMode=0&nonVirtPosition=&position=chr9:20667922-20727922	in	intron		4	EBF1	NM_182708	-	156107572	156519299	https://genome.ucsc.edu/cgi-bin/hgTracks?db=rheMac10&lastVirtModeType=default&lastVirtModeExtraState=&virtModeType=default&virtMode=0&nonVirtPosition=&position=chr6:156423982-156483982	in	intron		chr8	-	79031551	3	PKIA-AS1	NR_125389	-	79011348	79034366	https://genome.ucsc.edu/cgi-bin/hgTracks?db=rheMac10&lastVirtModeType=default&lastVirtModeExtraState=&virtModeType=default&virtMode=0&nonVirtPosition=&position=chr8:79001551-79061551	in	intron		chr18	+	52231244	1	MIR302F	NR_031684	-	52189770	52189820	https://genome.ucsc.edu/cgi-bin/hgTracks?db=rheMac10&lastVirtModeType=default&lastVirtModeExtraState=&virtModeType=default&virtMode=0&nonVirtPosition=&position=chr18:52201244-52261244	out	41424		chr6
chr9	+	22849529	1	DNAJC1	NM_022365	-	22808539	23049396	https://genome.ucsc.edu/cgi-bin/hgTracks?db=rheMac10&lastVirtModeType=default&lastVirtModeExtraState=&virtModeType=default&virtMode=0&nonVirtPosition=&position=chr9:22819529-22879529	in	intron		4	NOVA1	NM_002515	-	88522930	88678105	https://genome.ucsc.edu/cgi-bin/hgTracks?db=rheMac10&lastVirtModeType=default&lastVirtModeExtraState=&virtModeType=default&virtMode=0&nonVirtPosition=&position=chr7:87927375-87987375	out	565555		chr8	-	83272471	3	LOC101927141	NR_134295	+	83392167	83443791	https://genome.ucsc.edu/cgi-bin/hgTracks?db=rheMac10&lastVirtModeType=default&lastVirtModeExtraState=&virtModeType=default&virtMode=0&nonVirtPosition=&position=chr8:83242471-83302471	out	119696		chr19	-	22581948	1	RPSAP58	NR_149351	-	22561856	22729752	https://genome.ucsc.edu/cgi-bin/hgTracks?db=rheMac10&lastVirtModeType=default&lastVirtModeExtraState=&virtModeType=default&virtMode=0&nonVirtPosition=&position=chr19:22551948-22611948	in	intron		chr6
chr9	-	37126947	1	PCAT5	NR_110138	+	36742547	36765226	https://genome.ucsc.edu/cgi-bin/hgTracks?db=rheMac10&lastVirtModeType=default&lastVirtModeExtraState=&virtModeType=default&virtMode=0&nonVirtPosition=&position=chr9:37096947-37156947	out	361721		4	PREX2	NM_024870	+	68582898	68865059	https://genome.ucsc.edu/cgi-bin/hgTracks?db=rheMac10&lastVirtModeType=default&lastVirtModeExtraState=&virtModeType=default&virtMode=0&nonVirtPosition=&position=chr8:68499288-68559288	out	53610		chr8	+	85188475	3	RALYL	NM_001354308	+	84970434	85462466	https://genome.ucsc.edu/cgi-bin/hgTracks?db=rheMac10&lastVirtModeType=default&lastVirtModeExtraState=&virtModeType=default&virtMode=0&nonVirtPosition=&position=chr8:85158475-85218475	in	intron		chr2	-	7577382	1	CLDN1	NM_021101	+	7536539	7553095	https://genome.ucsc.edu/cgi-bin/hgTracks?db=rheMac10&lastVirtModeType=default&lastVirtModeExtraState=&virtModeType=default&virtMode=0&nonVirtPosition=&position=chr2:7547382-7607382	out	24287		chr6
chr9	-	72961260	1	LINC02671	NR_134456	+	73039942	73042111	https://genome.ucsc.edu/cgi-bin/hgTracks?db=rheMac10&lastVirtModeType=default&lastVirtModeExtraState=&virtModeType=default&virtMode=0&nonVirtPosition=&position=chr9:72931260-72991260	out	78682		4	PIP4P2	NM_018710	-	91386068	91433709	https://genome.ucsc.edu/cgi-bin/hgTracks?db=rheMac10&lastVirtModeType=default&lastVirtModeExtraState=&virtModeType=default&virtMode=0&nonVirtPosition=&position=chr8:91359463-91419463	in	intron		chr8	+	85879954	3	CA1	NM_001738	-	85873176	85897748	https://genome.ucsc.edu/cgi-bin/hgTracks?db=rheMac10&lastVirtModeType=default&lastVirtModeExtraState=&virtModeType=default&virtMode=0&nonVirtPosition=&position=chr8:85849954-85909954	in	intron		chr2	+	8057954	1	TP63	NM_001114979	-	7965925	8214520	https://genome.ucsc.edu/cgi-bin/hgTracks?db=rheMac10&lastVirtModeType=default&lastVirtModeExtraState=&virtModeType=default&virtMode=0&nonVirtPosition=&position=chr2:8027954-8087954	in	intron		chr7
chr9	-	73677619	1	ANXA2P3	NR_001446	-	73110789	73112136	https://genome.ucsc.edu/cgi-bin/hgTracks?db=rheMac10&lastVirtModeType=default&lastVirtModeExtraState=&virtModeType=default&virtMode=0&nonVirtPosition=&position=chr9:73647619-73707619	out	565483		4	PIP4P2	NM_018710	-	91386068	91433709	https://genome.ucsc.edu/cgi-bin/hgTracks?db=rheMac10&lastVirtModeType=default&lastVirtModeExtraState=&virtModeType=default&virtMode=0&nonVirtPosition=&position=chr8:91370656-91430656	in	intron		chr8	-	105712220	3	ZFPM2	NM_001362837	+	105569883	106072686	https://genome.ucsc.edu/cgi-bin/hgTracks?db=rheMac10&lastVirtModeType=default&lastVirtModeExtraState=&virtModeType=default&virtMode=0&nonVirtPosition=&position=chr8:105682220-105742220	in	intron		chr2	+	19444046	1	CMC1	NR_138585	-	19416312	19500313	https://genome.ucsc.edu/cgi-bin/hgTracks?db=rheMac10&lastVirtModeType=default&lastVirtModeExtraState=&virtModeType=default&virtMode=0&nonVirtPosition=&position=chr2:19414046-19474046	in	intron		chr7
chr9	+	92377072	1	CPEB3	NM_001178137	-	92213275	92418340	https://genome.ucsc.edu/cgi-bin/hgTracks?db=rheMac10&lastVirtModeType=default&lastVirtModeExtraState=&virtModeType=default&virtMode=0&nonVirtPosition=&position=chr9:92347072-92407072	in	intron		4	RAD54B	NM_012415	-	94690385	94790728	https://genome.ucsc.edu/cgi-bin/hgTracks?db=rheMac10&lastVirtModeType=default&lastVirtModeExtraState=&virtModeType=default&virtMode=0&nonVirtPosition=&position=chr8:94713573-94773573	in	intron		chr8	-	136461475	3	LINC02055	NR_147196	+	136769367	137119161	https://genome.ucsc.edu/cgi-bin/hgTracks?db=rheMac10&lastVirtModeType=default&lastVirtModeExtraState=&virtModeType=default&virtMode=0&nonVirtPosition=&position=chr8:136431475-136491475	out	307892		chr2	+	20468626	1	NEK10	NM_199347	+	20354801	20509852	https://genome.ucsc.edu/cgi-bin/hgTracks?db=rheMac10&lastVirtModeType=default&lastVirtModeExtraState=&virtModeType=default&virtMode=0&nonVirtPosition=&position=chr2:20438626-20498626	in	intron		chr7
chr9	-	100668029	1	CHUK	NM_001320928	-	100648076	100691221	https://genome.ucsc.edu/cgi-bin/hgTracks?db=rheMac10&lastVirtModeType=default&lastVirtModeExtraState=&virtModeType=default&virtMode=0&nonVirtPosition=&position=chr9:100638029-100698029	in	intron		4	ZFPM2	NM_001362837	+	105569883	106072686	https://genome.ucsc.edu/cgi-bin/hgTracks?db=rheMac10&lastVirtModeType=default&lastVirtModeExtraState=&virtModeType=default&virtMode=0&nonVirtPosition=&position=chr8:105978069-106038069	in	intron		chr9	+	5610423	3	LINC00703	NR_108054	+	5549480	5582769	https://genome.ucsc.edu/cgi-bin/hgTracks?db=rheMac10&lastVirtModeType=default&lastVirtModeExtraState=&virtModeType=default&virtMode=0&nonVirtPosition=&position=chr9:5580423-5640423	out	27654		chr2	-	33234696	1	ATP2C1	NM_001199185	+	33199482	33320556	https://genome.ucsc.edu/cgi-bin/hgTracks?db=rheMac10&lastVirtModeType=default&lastVirtModeExtraState=&virtModeType=default&virtMode=0&nonVirtPosition=&position=chr2:33204696-33264696	in	intron		chr7
chrUn_NW_021160691v1	+	7018	1	BMS1P4	NR_026592	-	32996	44226	https://genome.ucsc.edu/cgi-bin/hgTracks?db=rheMac10&lastVirtModeType=default&lastVirtModeExtraState=&virtModeType=default&virtMode=0&nonVirtPosition=&position=chrUn_NW_021160691v1:-22982-37018	out	100000000		4	ANK3	NM_001204403	+	77264173	77966685	https://genome.ucsc.edu/cgi-bin/hgTracks?db=rheMac10&lastVirtModeType=default&lastVirtModeExtraState=&virtModeType=default&virtMode=0&nonVirtPosition=&position=chr9:77351066-77411066	in	intron		chr9	-	76585357	3	TMEM26	NM_178505	+	76532541	76579985	https://genome.ucsc.edu/cgi-bin/hgTracks?db=rheMac10&lastVirtModeType=default&lastVirtModeExtraState=&virtModeType=default&virtMode=0&nonVirtPosition=&position=chr9:76555357-76615357	out	5372		chr2	-	46378358	1	DIPK2A	NM_001363944	+	46123853	46150336	https://genome.ucsc.edu/cgi-bin/hgTracks?db=rheMac10&lastVirtModeType=default&lastVirtModeExtraState=&virtModeType=default&virtMode=0&nonVirtPosition=&position=chr2:46348358-46408358	out	228022		chr8
chrX	-	1156240	1	PLCXD1	NM_001370372	-	1121216	1143153	https://genome.ucsc.edu/cgi-bin/hgTracks?db=rheMac10&lastVirtModeType=default&lastVirtModeExtraState=&virtModeType=default&virtMode=0&nonVirtPosition=&position=chrX:1126240-1186240	out	13087		4	CXorf58	NM_001169574	+	23718368	23750793	https://genome.ucsc.edu/cgi-bin/hgTracks?db=rheMac10&lastVirtModeType=default&lastVirtModeExtraState=&virtModeType=default&virtMode=0&nonVirtPosition=&position=chrX:23735384-23795384	out	14591		chr9	-	86390530	3	PRKG1	NM_001098512	-	85653598	86992574	https://genome.ucsc.edu/cgi-bin/hgTracks?db=rheMac10&lastVirtModeType=default&lastVirtModeExtraState=&virtModeType=default&virtMode=0&nonVirtPosition=&position=chr9:86360530-86420530	in	intron		chr2	-	48244305	1	PLOD2	NM_000935	-	48230078	48322314	https://genome.ucsc.edu/cgi-bin/hgTracks?db=rheMac10&lastVirtModeType=default&lastVirtModeExtraState=&virtModeType=default&virtMode=0&nonVirtPosition=&position=chr2:48214305-48274305	in	intron		chr8
chrX	-	40996424	1	USP9X	NM_001039590	+	40929777	41085327	https://genome.ucsc.edu/cgi-bin/hgTracks?db=rheMac10&lastVirtModeType=default&lastVirtModeExtraState=&virtModeType=default&virtMode=0&nonVirtPosition=&position=chrX:40966424-41026424	in	intron		4	EIF2S3B	NM_001357734	+	23871860	23896296	https://genome.ucsc.edu/cgi-bin/hgTracks?db=rheMac10&lastVirtModeType=default&lastVirtModeExtraState=&virtModeType=default&virtMode=0&nonVirtPosition=&position=chrX:23863521-23923521	in	intron		chr9	-	86904211	3	PRKG1	NM_001098512	-	85653598	86992574	https://genome.ucsc.edu/cgi-bin/hgTracks?db=rheMac10&lastVirtModeType=default&lastVirtModeExtraState=&virtModeType=default&virtMode=0&nonVirtPosition=&position=chr9:86874211-86934211	in	intron		chr2	+	48918326	1	LINC02010	NR_135560	+	49039319	49041235	https://genome.ucsc.edu/cgi-bin/hgTracks?db=rheMac10&lastVirtModeType=default&lastVirtModeExtraState=&virtModeType=default&virtMode=0&nonVirtPosition=&position=chr2:48888326-48948326	out	120993		chr8
chrX	-	105387768	1	COL4A5	NM_033380	+	105207142	105478498	https://genome.ucsc.edu/cgi-bin/hgTracks?db=rheMac10&lastVirtModeType=default&lastVirtModeExtraState=&virtModeType=default&virtMode=0&nonVirtPosition=&position=chrX:105357768-105417768	in	intron		4	MIR223	NR_029637	+	62621311	62621421	https://genome.ucsc.edu/cgi-bin/hgTracks?db=rheMac10&lastVirtModeType=default&lastVirtModeExtraState=&virtModeType=default&virtMode=0&nonVirtPosition=&position=chrX:62583578-62643578	out	7733		chr9	-	91457619	3	PCGF5	NM_032373	+	91440355	91502651	https://genome.ucsc.edu/cgi-bin/hgTracks?db=rheMac10&lastVirtModeType=default&lastVirtModeExtraState=&virtModeType=default&virtMode=0&nonVirtPosition=&position=chr9:91427619-91487619	in	intron		chr2	+	49748207	1	LOC440982	NR_121655	+	49554288	49654196	https://genome.ucsc.edu/cgi-bin/hgTracks?db=rheMac10&lastVirtModeType=default&lastVirtModeExtraState=&virtModeType=default&virtMode=0&nonVirtPosition=&position=chr2:49718207-49778207	out	94011		chr8
chrX	+	106695708	1	TMEM164	NM_001353851	+	106755385	106933957	https://genome.ucsc.edu/cgi-bin/hgTracks?db=rheMac10&lastVirtModeType=default&lastVirtModeExtraState=&virtModeType=default&virtMode=0&nonVirtPosition=&position=chrX:106665708-106725708	out	59677		4	DIAPH2	NM_006729	+	93571226	94488252	https://genome.ucsc.edu/cgi-bin/hgTracks?db=rheMac10&lastVirtModeType=default&lastVirtModeExtraState=&virtModeType=default&virtMode=0&nonVirtPosition=&position=chrX:95738478-95798478	out	1280226		chr9	-	92684460	3	IDE	NR_136399	-	92614901	92735049	https://genome.ucsc.edu/cgi-bin/hgTracks?db=rheMac10&lastVirtModeType=default&lastVirtModeExtraState=&virtModeType=default&virtMode=0&nonVirtPosition=&position=chr9:92654460-92714460	in	intron		chr2	-	63523141	1	NMD3	NM_001320227	+	63502835	63533072	https://genome.ucsc.edu/cgi-bin/hgTracks?db=rheMac10&lastVirtModeType=default&lastVirtModeExtraState=&virtModeType=default&virtMode=0&nonVirtPosition=&position=chr2:63493141-63553141	in	intron		chr8
													4	LRCH2	NM_001243963	-	111635073	111764557	https://genome.ucsc.edu/cgi-bin/hgTracks?db=rheMac10&lastVirtModeType=default&lastVirtModeExtraState=&virtModeType=default&virtMode=0&nonVirtPosition=&position=chrX:111589919-111649919	out	15154		chr9	-	96957968	3	TM9SF3	NM_020123	-	96938599	97010218	https://genome.ucsc.edu/cgi-bin/hgTracks?db=rheMac10&lastVirtModeType=default&lastVirtModeExtraState=&virtModeType=default&virtMode=0&nonVirtPosition=&position=chr9:96927968-96987968	in	intron		chr2	+	69946446	1	LINC01322	NR_125764	+	69798498	70077442	https://genome.ucsc.edu/cgi-bin/hgTracks?db=rheMac10&lastVirtModeType=default&lastVirtModeExtraState=&virtModeType=default&virtMode=0&nonVirtPosition=&position=chr2:69916446-69976446	in	intron		chr8
													4	SPANXD	NM_032417	+	141195066	141195343	https://genome.ucsc.edu/cgi-bin/hgTracks?db=rheMac10&lastVirtModeType=default&lastVirtModeExtraState=&virtModeType=default&virtMode=0&nonVirtPosition=&position=chrX:141319905-141379905	out	154562		chr9	+	109852275	3	UBQLN4	NM_020131	-	109305976	109309482	https://genome.ucsc.edu/cgi-bin/hgTracks?db=rheMac10&lastVirtModeType=default&lastVirtModeExtraState=&virtModeType=default&virtMode=0&nonVirtPosition=&position=chr9:109822275-109882275	out	542793		chr2	+	96228139	1	MYRIP	NR_104316	+	95822066	96232759	https://genome.ucsc.edu/cgi-bin/hgTracks?db=rheMac10&lastVirtModeType=default&lastVirtModeExtraState=&virtModeType=default&virtMode=0&nonVirtPosition=&position=chr2:96198139-96258139	in	intron		chr8
													3	ODR4	NM_017847	+	43598628	43641935	https://genome.ucsc.edu/cgi-bin/hgTracks?db=rheMac10&lastVirtModeType=default&lastVirtModeExtraState=&virtModeType=default&virtMode=0&nonVirtPosition=&position=chr1:43579578-43639578	in	intron		chrX	-	88725756	3	PCDH11X	NM_032969	+	88576294	89309218	https://genome.ucsc.edu/cgi-bin/hgTracks?db=rheMac10&lastVirtModeType=default&lastVirtModeExtraState=&virtModeType=default&virtMode=0&nonVirtPosition=&position=chrX:88695756-88755756	in	intron		chr2	-	112309976	1	ERC2	NR_132749	-	111668895	112689878	https://genome.ucsc.edu/cgi-bin/hgTracks?db=rheMac10&lastVirtModeType=default&lastVirtModeExtraState=&virtModeType=default&virtMode=0&nonVirtPosition=&position=chr2:112279976-112339976	in	intron		chr8
													3	PLA2G4A	NM_001311193	+	44064996	44212978	https://genome.ucsc.edu/cgi-bin/hgTracks?db=rheMac10&lastVirtModeType=default&lastVirtModeExtraState=&virtModeType=default&virtMode=0&nonVirtPosition=&position=chr1:44113211-44173211	in	intron		chrX	+	97521708	3	SYTL4	NM_001370167	-	97453059	97508828	https://genome.ucsc.edu/cgi-bin/hgTracks?db=rheMac10&lastVirtModeType=default&lastVirtModeExtraState=&virtModeType=default&virtMode=0&nonVirtPosition=&position=chrX:97491708-97551708	out	12880		chr2	-	118888058	1	CADPS	NM_183394	-	118563294	119044221	https://genome.ucsc.edu/cgi-bin/hgTracks?db=rheMac10&lastVirtModeType=default&lastVirtModeExtraState=&virtModeType=default&virtMode=0&nonVirtPosition=&position=chr2:118858058-118918058	in	intron		chr9
													3	SH3GLB1	NM_001206652	-	137746525	137790384	https://genome.ucsc.edu/cgi-bin/hgTracks?db=rheMac10&lastVirtModeType=default&lastVirtModeExtraState=&virtModeType=default&virtMode=0&nonVirtPosition=&position=chr1:137732839-137792839	in	intron		chrX	-	104160017	3	FRMPD3-AS1	NR_046750	-	104255227	104287394	https://genome.ucsc.edu/cgi-bin/hgTracks?db=rheMac10&lastVirtModeType=default&lastVirtModeExtraState=&virtModeType=default&virtMode=0&nonVirtPosition=&position=chrX:104130017-104190017	out	95210		chr2	+	123649575	1	SUCLG2	NM_001177599	-	123488230	123780113	https://genome.ucsc.edu/cgi-bin/hgTracks?db=rheMac10&lastVirtModeType=default&lastVirtModeExtraState=&virtModeType=default&virtMode=0&nonVirtPosition=&position=chr2:123619575-123679575	in	intron		chr9
													3	NEGR1	NM_173808	+	152152010	153044185	https://genome.ucsc.edu/cgi-bin/hgTracks?db=rheMac10&lastVirtModeType=default&lastVirtModeExtraState=&virtModeType=default&virtMode=0&nonVirtPosition=&position=chr1:152314489-152374489	in	intron		chr1	-	10347201	2	IFITM1	NM_003641	+	9937283	9937949	https://genome.ucsc.edu/cgi-bin/hgTracks?db=rheMac10&lastVirtModeType=default&lastVirtModeExtraState=&virtModeType=default&virtMode=0&nonVirtPosition=&position=chr1:10317201-10377201	out	409252		chr2	+	155396835	1	STXBP5L	NM_014980	-	154898286	155387605	https://genome.ucsc.edu/cgi-bin/hgTracks?db=rheMac10&lastVirtModeType=default&lastVirtModeExtraState=&virtModeType=default&virtMode=0&nonVirtPosition=&position=chr2:155366835-155426835	out	9230		chr9
													3	ZRANB2-AS2	NR_046217	-	153216655	153361103	https://genome.ucsc.edu/cgi-bin/hgTracks?db=rheMac10&lastVirtModeType=default&lastVirtModeExtraState=&virtModeType=default&virtMode=0&nonVirtPosition=&position=chr1:153208758-153268758	in	intron		chr1	-	12165613	2	MTR	NM_000254	-	12138505	12249509	https://genome.ucsc.edu/cgi-bin/hgTracks?db=rheMac10&lastVirtModeType=default&lastVirtModeExtraState=&virtModeType=default&virtMode=0&nonVirtPosition=&position=chr1:12135613-12195613	in	intron		chr2	-	155396840	1	STXBP5L	NM_014980	-	154898286	155387605	https://genome.ucsc.edu/cgi-bin/hgTracks?db=rheMac10&lastVirtModeType=default&lastVirtModeExtraState=&virtModeType=default&virtMode=0&nonVirtPosition=&position=chr2:155366840-155426840	out	9235		chrX
													3	GPBP1L1	NM_021639	+	178731940	178792306	https://genome.ucsc.edu/cgi-bin/hgTracks?db=rheMac10&lastVirtModeType=default&lastVirtModeExtraState=&virtModeType=default&virtMode=0&nonVirtPosition=&position=chr1:178745007-178805007	in	intron		chr1	-	12756475	2	ERO1B	NM_019891	+	12733457	12802812	https://genome.ucsc.edu/cgi-bin/hgTracks?db=rheMac10&lastVirtModeType=default&lastVirtModeExtraState=&virtModeType=default&virtMode=0&nonVirtPosition=&position=chr1:12726475-12786475	in	intron		chr2	-	167312474	1	GUCA1C	NM_005459	+	167237134	167283469	https://genome.ucsc.edu/cgi-bin/hgTracks?db=rheMac10&lastVirtModeType=default&lastVirtModeExtraState=&virtModeType=default&virtMode=0&nonVirtPosition=&position=chr2:167282474-167342474	out	29005		chrX
													3	SLC16A7	NM_001270622	+	59268856	59444948	https://genome.ucsc.edu/cgi-bin/hgTracks?db=rheMac10&lastVirtModeType=default&lastVirtModeExtraState=&virtModeType=default&virtMode=0&nonVirtPosition=&position=chr11:59308106-59368106	in	intron		chr1	+	35407066	2	RASAL2	NM_170692	+	35332949	35709390	https://genome.ucsc.edu/cgi-bin/hgTracks?db=rheMac10&lastVirtModeType=default&lastVirtModeExtraState=&virtModeType=default&virtMode=0&nonVirtPosition=&position=chr1:35377066-35437066	in	intron		chr2	-	182967916	1	EPHA3	NM_182644	-	182690588	182972400	https://genome.ucsc.edu/cgi-bin/hgTracks?db=rheMac10&lastVirtModeType=default&lastVirtModeExtraState=&virtModeType=default&virtMode=0&nonVirtPosition=&position=chr2:182937916-182997916	in	intron		chrX
													3	TRHDE-AS1	NR_026836	-	71839410	71850589	https://genome.ucsc.edu/cgi-bin/hgTracks?db=rheMac10&lastVirtModeType=default&lastVirtModeExtraState=&virtModeType=default&virtMode=0&nonVirtPosition=&position=chr11:71815411-71875411	in	intron		chr1	-	36085180	2	RALGPS2	NM_152663	+	35948307	36134031	https://genome.ucsc.edu/cgi-bin/hgTracks?db=rheMac10&lastVirtModeType=default&lastVirtModeExtraState=&virtModeType=default&virtMode=0&nonVirtPosition=&position=chr1:36055180-36115180	in	intron		chr2	-	183104417	1	EPHA3	NM_005233	-	182614118	182972400	https://genome.ucsc.edu/cgi-bin/hgTracks?db=rheMac10&lastVirtModeType=default&lastVirtModeExtraState=&virtModeType=default&virtMode=0&nonVirtPosition=&position=chr2:183074417-183134417	out	132017		chr1
													3	C12orf29	NM_001009894	+	87697520	87712429	https://genome.ucsc.edu/cgi-bin/hgTracks?db=rheMac10&lastVirtModeType=default&lastVirtModeExtraState=&virtModeType=default&virtMode=0&nonVirtPosition=&position=chr11:87674513-87734513	in	intron		chr1	+	45452140	2	MIR548F3	NR_031644	-	45171216	45171262	https://genome.ucsc.edu/cgi-bin/hgTracks?db=rheMac10&lastVirtModeType=default&lastVirtModeExtraState=&virtModeType=default&virtMode=0&nonVirtPosition=&position=chr1:45422140-45482140	out	280878		chr2	+	183170926	1	EPHA3	NM_005233	-	182614118	182972400	https://genome.ucsc.edu/cgi-bin/hgTracks?db=rheMac10&lastVirtModeType=default&lastVirtModeExtraState=&virtModeType=default&virtMode=0&nonVirtPosition=&position=chr2:183140926-183200926	out	198526		chr1
													3	RNFT2	NM_032814	+	116475450	116593175	https://genome.ucsc.edu/cgi-bin/hgTracks?db=rheMac10&lastVirtModeType=default&lastVirtModeExtraState=&virtModeType=default&virtMode=0&nonVirtPosition=&position=chr11:116517182-116577182	in	intron		chr1	-	48355106	2	LINC01680	NR_146892	-	48512330	48519409	https://genome.ucsc.edu/cgi-bin/hgTracks?db=rheMac10&lastVirtModeType=default&lastVirtModeExtraState=&virtModeType=default&virtMode=0&nonVirtPosition=&position=chr1:48325106-48385106	out	157224		chr20	-	19591635	1	DCUN1D3	NM_173475	-	19578337	19624168	https://genome.ucsc.edu/cgi-bin/hgTracks?db=rheMac10&lastVirtModeType=default&lastVirtModeExtraState=&virtModeType=default&virtMode=0&nonVirtPosition=&position=chr20:19561635-19621635	in	intron		chr1
													3	DPP10	NM_001321912	-	15321492	16701214	https://genome.ucsc.edu/cgi-bin/hgTracks?db=rheMac10&lastVirtModeType=default&lastVirtModeExtraState=&virtModeType=default&virtMode=0&nonVirtPosition=&position=chr12:16645098-16705098	in	intron		chr1	+	49630201	2	RGS21	NM_001039152	+	49620580	49670574	https://genome.ucsc.edu/cgi-bin/hgTracks?db=rheMac10&lastVirtModeType=default&lastVirtModeExtraState=&virtModeType=default&virtMode=0&nonVirtPosition=&position=chr1:49600201-49660201	in	intron		chr20	-	28110776	1	SRCAP	NM_006662	+	28108238	28151548	https://genome.ucsc.edu/cgi-bin/hgTracks?db=rheMac10&lastVirtModeType=default&lastVirtModeExtraState=&virtModeType=default&virtMode=0&nonVirtPosition=&position=chr20:28080776-28140776	in	intron		chr1
													3	LRP1B	NM_018557	-	27344388	29270349	https://genome.ucsc.edu/cgi-bin/hgTracks?db=rheMac10&lastVirtModeType=default&lastVirtModeExtraState=&virtModeType=default&virtMode=0&nonVirtPosition=&position=chr12:27798612-27858612	in	intron		chr1	-	50494724	2	B3GALT2	NM_003783	-	50491724	50499596	https://genome.ucsc.edu/cgi-bin/hgTracks?db=rheMac10&lastVirtModeType=default&lastVirtModeExtraState=&virtModeType=default&virtMode=0&nonVirtPosition=&position=chr1:50464724-50524724	in	intron		chr20	+	36659569	1	ZNF423	NM_001330533	-	36563522	36739236	https://genome.ucsc.edu/cgi-bin/hgTracks?db=rheMac10&lastVirtModeType=default&lastVirtModeExtraState=&virtModeType=default&virtMode=0&nonVirtPosition=&position=chr20:36629569-36689569	in	intron		chr1
													3	TANC1	NM_001350064	+	46006496	46272025	https://genome.ucsc.edu/cgi-bin/hgTracks?db=rheMac10&lastVirtModeType=default&lastVirtModeExtraState=&virtModeType=default&virtMode=0&nonVirtPosition=&position=chr12:46066987-46126987	in	intron		chr1	+	58256656	2	CAMSAP2	NM_203459	+	58172306	58289512	https://genome.ucsc.edu/cgi-bin/hgTracks?db=rheMac10&lastVirtModeType=default&lastVirtModeExtraState=&virtModeType=default&virtMode=0&nonVirtPosition=&position=chr1:58226656-58286656	in	intron		chr3	-	16711788	1	GRIK1	NM_001320630	+	16729168	17073077	https://genome.ucsc.edu/cgi-bin/hgTracks?db=rheMac10&lastVirtModeType=default&lastVirtModeExtraState=&virtModeType=default&virtMode=0&nonVirtPosition=&position=chr3:16681788-16741788	out	17380		chr10
													3	SCN1A	NR_148667	-	53126136	53274801	https://genome.ucsc.edu/cgi-bin/hgTracks?db=rheMac10&lastVirtModeType=default&lastVirtModeExtraState=&virtModeType=default&virtMode=0&nonVirtPosition=&position=chr12:53178482-53238482	in	intron		chr1	+	77016891	2	LYPLAL1-AS1	NR_135822	-	76967297	77005654	https://genome.ucsc.edu/cgi-bin/hgTracks?db=rheMac10&lastVirtModeType=default&lastVirtModeExtraState=&virtModeType=default&virtMode=0&nonVirtPosition=&position=chr1:76986891-77046891	out	11237		chr3	+	25562257	1	NCAM2	NM_001352596	-	25386794	25857491	https://genome.ucsc.edu/cgi-bin/hgTracks?db=rheMac10&lastVirtModeType=default&lastVirtModeExtraState=&virtModeType=default&virtMode=0&nonVirtPosition=&position=chr3:25532257-25592257	in	intron		chr10
													3	LOC105373759	NR_157853	-	64307901	64308915	https://genome.ucsc.edu/cgi-bin/hgTracks?db=rheMac10&lastVirtModeType=default&lastVirtModeExtraState=&virtModeType=default&virtMode=0&nonVirtPosition=&position=chr12:64084668-64144668	out	193233		chr1	+	77512755	2	EPRS	NM_004446	-	77507953	77591398	https://genome.ucsc.edu/cgi-bin/hgTracks?db=rheMac10&lastVirtModeType=default&lastVirtModeExtraState=&virtModeType=default&virtMode=0&nonVirtPosition=&position=chr1:77482755-77542755	in	intron		chr3	-	26375304	1	LINC02573	NR_151724	+	26610872	26611075	https://genome.ucsc.edu/cgi-bin/hgTracks?db=rheMac10&lastVirtModeType=default&lastVirtModeExtraState=&virtModeType=default&virtMode=0&nonVirtPosition=&position=chr3:26345304-26405304	out	235568		chr10
													3	PTH2R	NM_001309516	+	95772216	95903959	https://genome.ucsc.edu/cgi-bin/hgTracks?db=rheMac10&lastVirtModeType=default&lastVirtModeExtraState=&virtModeType=default&virtMode=0&nonVirtPosition=&position=chr12:95841665-95901665	in	intron		chr1	-	80335753	2	AIDA	NM_022831	-	80327647	80370632	https://genome.ucsc.edu/cgi-bin/hgTracks?db=rheMac10&lastVirtModeType=default&lastVirtModeExtraState=&virtModeType=default&virtMode=0&nonVirtPosition=&position=chr1:80305753-80365753	in	exon		chr3	-	60525116	1	SEC61G	NM_001012456	+	60520033	60526931	https://genome.ucsc.edu/cgi-bin/hgTracks?db=rheMac10&lastVirtModeType=default&lastVirtModeExtraState=&virtModeType=default&virtMode=0&nonVirtPosition=&position=chr3:60495116-60555116	in	intron		chr10
													3	NRXN1	NM_001330095	+	57708308	58833362	https://genome.ucsc.edu/cgi-bin/hgTracks?db=rheMac10&lastVirtModeType=default&lastVirtModeExtraState=&virtModeType=default&virtMode=0&nonVirtPosition=&position=chr13:57889277-57949277	in	intron		chr1	-	116420108	2	VAV3	NM_006113	+	116346090	116743563	https://genome.ucsc.edu/cgi-bin/hgTracks?db=rheMac10&lastVirtModeType=default&lastVirtModeExtraState=&virtModeType=default&virtMode=0&nonVirtPosition=&position=chr1:116390108-116450108	in	intron		chr3	-	64670457	1	GRB10	NM_001001550	+	64586169	64700105	https://genome.ucsc.edu/cgi-bin/hgTracks?db=rheMac10&lastVirtModeType=default&lastVirtModeExtraState=&virtModeType=default&virtMode=0&nonVirtPosition=&position=chr3:64640457-64700457	in	intron		chr10
													3	LINC01493	NR_120553	-	26935275	26942144	https://genome.ucsc.edu/cgi-bin/hgTracks?db=rheMac10&lastVirtModeType=default&lastVirtModeExtraState=&virtModeType=default&virtMode=0&nonVirtPosition=&position=chr14:26819343-26879343	out	85932		chr1	-	121522173	2	COL11A1	NM_080629	+	121115975	121335159	https://genome.ucsc.edu/cgi-bin/hgTracks?db=rheMac10&lastVirtModeType=default&lastVirtModeExtraState=&virtModeType=default&virtMode=0&nonVirtPosition=&position=chr1:121492173-121552173	out	187014		chr3	+	65020237	1	IKZF1	NM_001291839	-	64871677	64973710	https://genome.ucsc.edu/cgi-bin/hgTracks?db=rheMac10&lastVirtModeType=default&lastVirtModeExtraState=&virtModeType=default&virtMode=0&nonVirtPosition=&position=chr3:64990237-65050237	out	46527		chr10
													3	EIF3M	NM_001307929	-	32827222	32850945	https://genome.ucsc.edu/cgi-bin/hgTracks?db=rheMac10&lastVirtModeType=default&lastVirtModeExtraState=&virtModeType=default&virtMode=0&nonVirtPosition=&position=chr14:32802326-32862326	in	intron		chr1	-	121833531	2	OLFM3	NM_001288823	+	122161819	122361342	https://genome.ucsc.edu/cgi-bin/hgTracks?db=rheMac10&lastVirtModeType=default&lastVirtModeExtraState=&virtModeType=default&virtMode=0&nonVirtPosition=&position=chr1:121803531-121863531	out	328288		chr3	-	86398864	1	CREB5	NM_001011666	-	86271247	86409859	https://genome.ucsc.edu/cgi-bin/hgTracks?db=rheMac10&lastVirtModeType=default&lastVirtModeExtraState=&virtModeType=default&virtMode=0&nonVirtPosition=&position=chr3:86368864-86428864	in	intron		chr10
													3	PRMT3	NM_001145166	-	45060524	45189849	https://genome.ucsc.edu/cgi-bin/hgTracks?db=rheMac10&lastVirtModeType=default&lastVirtModeExtraState=&virtModeType=default&virtMode=0&nonVirtPosition=&position=chr14:45155593-45215593	in	intron		chr1	+	123926970	2	DBT	NM_001918	+	123900548	123959082	https://genome.ucsc.edu/cgi-bin/hgTracks?db=rheMac10&lastVirtModeType=default&lastVirtModeExtraState=&virtModeType=default&virtMode=0&nonVirtPosition=&position=chr1:123896970-123956970	in	intron		chr3	+	93109805	1	CDCA7L	NM_001127371	+	93106344	93151391	https://genome.ucsc.edu/cgi-bin/hgTracks?db=rheMac10&lastVirtModeType=default&lastVirtModeExtraState=&virtModeType=default&virtMode=0&nonVirtPosition=&position=chr3:93079805-93139805	in	intron		chr10
													3	LOC101928797	NR_109806	-	25159974	25167812	https://genome.ucsc.edu/cgi-bin/hgTracks?db=rheMac10&lastVirtModeType=default&lastVirtModeExtraState=&virtModeType=default&virtMode=0&nonVirtPosition=&position=chr15:25104462-25164462	out	25512		chr1	+	140019448	2	DNASE2B	NM_021233	-	140009845	140026407	https://genome.ucsc.edu/cgi-bin/hgTracks?db=rheMac10&lastVirtModeType=default&lastVirtModeExtraState=&virtModeType=default&virtMode=0&nonVirtPosition=&position=chr1:139989448-140049448	in	intron		chr3	+	99764267	1	AGMO	NM_001004320	+	99439076	99785930	https://genome.ucsc.edu/cgi-bin/hgTracks?db=rheMac10&lastVirtModeType=default&lastVirtModeExtraState=&virtModeType=default&virtMode=0&nonVirtPosition=&position=chr3:99734267-99794267	in	intron		chr10
													3	DENND4C	NR_073201	-	64268971	64416898	https://genome.ucsc.edu/cgi-bin/hgTracks?db=rheMac10&lastVirtModeType=default&lastVirtModeExtraState=&virtModeType=default&virtMode=0&nonVirtPosition=&position=chr15:64294738-64354738	in	intron		chr1	+	141916405	2	LINC01362	NR_147074	-	141326405	141514656	https://genome.ucsc.edu/cgi-bin/hgTracks?db=rheMac10&lastVirtModeType=default&lastVirtModeExtraState=&virtModeType=default&virtMode=0&nonVirtPosition=&position=chr1:141886405-141946405	out	401749		chr3	+	107018125	1	ICA1	NR_146929	+	106983023	107137933	https://genome.ucsc.edu/cgi-bin/hgTracks?db=rheMac10&lastVirtModeType=default&lastVirtModeExtraState=&virtModeType=default&virtMode=0&nonVirtPosition=&position=chr3:106988125-107048125	in	intron		chr11
													3	LURAP1L-AS1	NR_125775	+	70771697	70827726	https://genome.ucsc.edu/cgi-bin/hgTracks?db=rheMac10&lastVirtModeType=default&lastVirtModeExtraState=&virtModeType=default&virtMode=0&nonVirtPosition=&position=chr15:70742624-70802624	in	intron		chr1	+	141976174	2	ADGRL2	NM_001366007	-	142428037	142621791	https://genome.ucsc.edu/cgi-bin/hgTracks?db=rheMac10&lastVirtModeType=default&lastVirtModeExtraState=&virtModeType=default&virtMode=0&nonVirtPosition=&position=chr1:141946174-142006174	out	451863		chr3	+	108180002	1	LOC100131257	NR_034022	+	108191752	108219694	https://genome.ucsc.edu/cgi-bin/hgTracks?db=rheMac10&lastVirtModeType=default&lastVirtModeExtraState=&virtModeType=default&virtMode=0&nonVirtPosition=&position=chr3:108150002-108210002	out	11750		chr11
													3	ANXA1	NM_000700	+	88561840	88580580	https://genome.ucsc.edu/cgi-bin/hgTracks?db=rheMac10&lastVirtModeType=default&lastVirtModeExtraState=&virtModeType=default&virtMode=0&nonVirtPosition=&position=chr15:88491177-88551177	out	40663		chr1	+	146762527	2	ZZZ3	NM_015534	+	146700146	146822675	https://genome.ucsc.edu/cgi-bin/hgTracks?db=rheMac10&lastVirtModeType=default&lastVirtModeExtraState=&virtModeType=default&virtMode=0&nonVirtPosition=&position=chr1:146732527-146792527	in	intron		chr3	-	108951447	1	SDHAF3	NM_020186	-	108931977	109007269	https://genome.ucsc.edu/cgi-bin/hgTracks?db=rheMac10&lastVirtModeType=default&lastVirtModeExtraState=&virtModeType=default&virtMode=0&nonVirtPosition=&position=chr3:108921447-108981447	in	intron		chr11
													3	NBEA	NM_001204197	+	14389193	14600225	https://genome.ucsc.edu/cgi-bin/hgTracks?db=rheMac10&lastVirtModeType=default&lastVirtModeExtraState=&virtModeType=default&virtMode=0&nonVirtPosition=&position=chr17:14515104-14575104	in	intron		chr1	+	148098310	2	ST6GALNAC3	NR_146056	-	147751469	148310134	https://genome.ucsc.edu/cgi-bin/hgTracks?db=rheMac10&lastVirtModeType=default&lastVirtModeExtraState=&virtModeType=default&virtMode=0&nonVirtPosition=&position=chr1:148068310-148128310	in	intron		chr3	+	113840264	1	ANKIB1	NM_019004	-	113737338	113892685	https://genome.ucsc.edu/cgi-bin/hgTracks?db=rheMac10&lastVirtModeType=default&lastVirtModeExtraState=&virtModeType=default&virtMode=0&nonVirtPosition=&position=chr3:113810264-113870264	in	intron		chr11
													3	KLHL1	NM_020866	-	51352767	51791605	https://genome.ucsc.edu/cgi-bin/hgTracks?db=rheMac10&lastVirtModeType=default&lastVirtModeExtraState=&virtModeType=default&virtMode=0&nonVirtPosition=&position=chr17:51214338-51274338	out	108429		chr1	-	150903281	2	LINC01360	NR_110676	-	151074330	151106243	https://genome.ucsc.edu/cgi-bin/hgTracks?db=rheMac10&lastVirtModeType=default&lastVirtModeExtraState=&virtModeType=default&virtMode=0&nonVirtPosition=&position=chr1:150873281-150933281	out	171049		chr3	-	114158225	1	AKAP9	NM_147185	-	114013100	114183526	https://genome.ucsc.edu/cgi-bin/hgTracks?db=rheMac10&lastVirtModeType=default&lastVirtModeExtraState=&virtModeType=default&virtMode=0&nonVirtPosition=&position=chr3:114128225-114188225	in	intron		chr11
													3	DACH1	NM_080760	-	53212448	53648767	https://genome.ucsc.edu/cgi-bin/hgTracks?db=rheMac10&lastVirtModeType=default&lastVirtModeExtraState=&virtModeType=default&virtMode=0&nonVirtPosition=&position=chr17:53560553-53620553	in	intron		chr1	+	152217943	2	NEGR1	NM_173808	+	152152010	153044185	https://genome.ucsc.edu/cgi-bin/hgTracks?db=rheMac10&lastVirtModeType=default&lastVirtModeExtraState=&virtModeType=default&virtMode=0&nonVirtPosition=&position=chr1:152187943-152247943	in	intron		chr3	-	123202731	1	PCLO	NM_014510	+	122985406	123328159	https://genome.ucsc.edu/cgi-bin/hgTracks?db=rheMac10&lastVirtModeType=default&lastVirtModeExtraState=&virtModeType=default&virtMode=0&nonVirtPosition=&position=chr3:123172731-123232731	in	intron		chr11
													3	LINC00377	NR_125770	+	62849134	62875173	https://genome.ucsc.edu/cgi-bin/hgTracks?db=rheMac10&lastVirtModeType=default&lastVirtModeExtraState=&virtModeType=default&virtMode=0&nonVirtPosition=&position=chr17:62582230-62642230	out	236904		chr1	-	154235657	2	SRSF11	NM_004768	-	154196254	154243573	https://genome.ucsc.edu/cgi-bin/hgTracks?db=rheMac10&lastVirtModeType=default&lastVirtModeExtraState=&virtModeType=default&virtMode=0&nonVirtPosition=&position=chr1:154205657-154265657	in	intron		chr3	-	126732011	1	MAGI2-AS3	NR_038343	-	126726557	126739244	https://genome.ucsc.edu/cgi-bin/hgTracks?db=rheMac10&lastVirtModeType=default&lastVirtModeExtraState=&virtModeType=default&virtMode=0&nonVirtPosition=&position=chr3:126702011-126762011	in	exon		chr11
													3	PIK3C3	NM_001308020	-	40413629	40548565	https://genome.ucsc.edu/cgi-bin/hgTracks?db=rheMac10&lastVirtModeType=default&lastVirtModeExtraState=&virtModeType=default&virtMode=0&nonVirtPosition=&position=chr18:40483070-40543070	in	intron		chr1	-	154429614	2	LRRC7	NM_001366839	-	154307864	154880961	https://genome.ucsc.edu/cgi-bin/hgTracks?db=rheMac10&lastVirtModeType=default&lastVirtModeExtraState=&virtModeType=default&virtMode=0&nonVirtPosition=&position=chr1:154399614-154459614	in	intron		chr3	-	162464459	1	STMP1	NM_001130929	+	162098145	162421917	https://genome.ucsc.edu/cgi-bin/hgTracks?db=rheMac10&lastVirtModeType=default&lastVirtModeExtraState=&virtModeType=default&virtMode=0&nonVirtPosition=&position=chr3:162434459-162494459	out	42542		chr11
													3	ZNF521	NM_015461	+	57058317	57350357	https://genome.ucsc.edu/cgi-bin/hgTracks?db=rheMac10&lastVirtModeType=default&lastVirtModeExtraState=&virtModeType=default&virtMode=0&nonVirtPosition=&position=chr18:56880574-56940574	out	147743		chr1	+	157402987	2	SLC35D1	NM_015139	+	157378247	157435622	https://genome.ucsc.edu/cgi-bin/hgTracks?db=rheMac10&lastVirtModeType=default&lastVirtModeExtraState=&virtModeType=default&virtMode=0&nonVirtPosition=&position=chr1:157372987-157432987	in	intron		chr4	-	21994186	1	CEP85L	NM_001178035	-	21974193	22213714	https://genome.ucsc.edu/cgi-bin/hgTracks?db=rheMac10&lastVirtModeType=default&lastVirtModeExtraState=&virtModeType=default&virtMode=0&nonVirtPosition=&position=chr4:21964186-22024186	in	intron		chr11
													3	LINC00470	NR_023925	-	62567486	62569037	https://genome.ucsc.edu/cgi-bin/hgTracks?db=rheMac10&lastVirtModeType=default&lastVirtModeExtraState=&virtModeType=default&virtMode=0&nonVirtPosition=&position=chr18:62590889-62650889	out	51852		chr1	-	158298261	2	PDE4B	NM_002600	-	158052096	158636366	https://genome.ucsc.edu/cgi-bin/hgTracks?db=rheMac10&lastVirtModeType=default&lastVirtModeExtraState=&virtModeType=default&virtMode=0&nonVirtPosition=&position=chr1:158268261-158328261	in	intron		chr4	-	26322372	1	FABP7	NM_001319041	+	26318533	26323062	https://genome.ucsc.edu/cgi-bin/hgTracks?db=rheMac10&lastVirtModeType=default&lastVirtModeExtraState=&virtModeType=default&virtMode=0&nonVirtPosition=&position=chr4:26292372-26352372	in	exon		chr11
													3	ACAP2	NM_012287	+	2509388	2688556	https://genome.ucsc.edu/cgi-bin/hgTracks?db=rheMac10&lastVirtModeType=default&lastVirtModeExtraState=&virtModeType=default&virtMode=0&nonVirtPosition=&position=chr2:2637279-2697279	in	intron		chr1	+	158346381	2	PDE4B	NM_002600	-	158052096	158636366	https://genome.ucsc.edu/cgi-bin/hgTracks?db=rheMac10&lastVirtModeType=default&lastVirtModeExtraState=&virtModeType=default&virtMode=0&nonVirtPosition=&position=chr1:158316381-158376381	in	intron		chr4	+	28817930	1	HDDC2	NM_016063	-	28800595	28827548	https://genome.ucsc.edu/cgi-bin/hgTracks?db=rheMac10&lastVirtModeType=default&lastVirtModeExtraState=&virtModeType=default&virtMode=0&nonVirtPosition=&position=chr4:28787930-28847930	in	intron		chr11
													3	OSTN	NM_198184	-	6619375	6677132	https://genome.ucsc.edu/cgi-bin/hgTracks?db=rheMac10&lastVirtModeType=default&lastVirtModeExtraState=&virtModeType=default&virtMode=0&nonVirtPosition=&position=chr2:6598383-6658383	in	intron		chr10	-	53551180	2	SPTLC3	NM_001349945	-	53385678	53556778	https://genome.ucsc.edu/cgi-bin/hgTracks?db=rheMac10&lastVirtModeType=default&lastVirtModeExtraState=&virtModeType=default&virtMode=0&nonVirtPosition=&position=chr10:53521180-53581180	in	intron		chr4	+	31984397	1	PTPRK	NM_001291983	-	31568507	32097680	https://genome.ucsc.edu/cgi-bin/hgTracks?db=rheMac10&lastVirtModeType=default&lastVirtModeExtraState=&virtModeType=default&virtMode=0&nonVirtPosition=&position=chr4:31954397-32014397	in	intron		chr11
													3	RBMS3	NM_001177711	-	17712006	18456188	https://genome.ucsc.edu/cgi-bin/hgTracks?db=rheMac10&lastVirtModeType=default&lastVirtModeExtraState=&virtModeType=default&virtMode=0&nonVirtPosition=&position=chr2:17943488-18003488	in	intron		chr10	-	57773400	2	PLCB1	NM_182734	-	57618866	58373751	https://genome.ucsc.edu/cgi-bin/hgTracks?db=rheMac10&lastVirtModeType=default&lastVirtModeExtraState=&virtModeType=default&virtMode=0&nonVirtPosition=&position=chr10:57743400-57803400	in	intron		chr4	-	48159133	1	UTRN	NM_007124	+	48072371	48647667	https://genome.ucsc.edu/cgi-bin/hgTracks?db=rheMac10&lastVirtModeType=default&lastVirtModeExtraState=&virtModeType=default&virtMode=0&nonVirtPosition=&position=chr4:48129133-48189133	in	intron		chr12
													3	LINC02010	NR_135560	+	49039319	49041235	https://genome.ucsc.edu/cgi-bin/hgTracks?db=rheMac10&lastVirtModeType=default&lastVirtModeExtraState=&virtModeType=default&virtMode=0&nonVirtPosition=&position=chr2:48896754-48956754	out	112565		chr10	+	59258690	2	LINC01428	NR_110609	+	59261758	59365926	https://genome.ucsc.edu/cgi-bin/hgTracks?db=rheMac10&lastVirtModeType=default&lastVirtModeExtraState=&virtModeType=default&virtMode=0&nonVirtPosition=&position=chr10:59228690-59288690	out	3068		chr4	-	51622184	1	FBXO30	NM_001348092	-	51620118	51641549	https://genome.ucsc.edu/cgi-bin/hgTracks?db=rheMac10&lastVirtModeType=default&lastVirtModeExtraState=&virtModeType=default&virtMode=0&nonVirtPosition=&position=chr4:51592184-51652184	in	exon		chr12
													3	LOC440982	NR_121655	+	49554288	49654196	https://genome.ucsc.edu/cgi-bin/hgTracks?db=rheMac10&lastVirtModeType=default&lastVirtModeExtraState=&virtModeType=default&virtMode=0&nonVirtPosition=&position=chr2:49558265-49618265	in	intron		chr11	-	20944876	2	AEBP2	NM_153207	+	20853321	20941363	https://genome.ucsc.edu/cgi-bin/hgTracks?db=rheMac10&lastVirtModeType=default&lastVirtModeExtraState=&virtModeType=default&virtMode=0&nonVirtPosition=&position=chr11:20914876-20974876	out	3513		chr4	+	84191666	1	GABRR1	NM_002042	+	84188866	84229438	https://genome.ucsc.edu/cgi-bin/hgTracks?db=rheMac10&lastVirtModeType=default&lastVirtModeExtraState=&virtModeType=default&virtMode=0&nonVirtPosition=&position=chr4:84161666-84221666	in	intron		chr12
													3	LINC02046	NR_146712	+	50427807	50543585	https://genome.ucsc.edu/cgi-bin/hgTracks?db=rheMac10&lastVirtModeType=default&lastVirtModeExtraState=&virtModeType=default&virtMode=0&nonVirtPosition=&position=chr2:50408102-50468102	in	intron		chr11	+	21930358	2	PDE3A	NM_000921	+	21819107	22129791	https://genome.ucsc.edu/cgi-bin/hgTracks?db=rheMac10&lastVirtModeType=default&lastVirtModeExtraState=&virtModeType=default&virtMode=0&nonVirtPosition=&position=chr11:21900358-21960358	in	intron		chr4	+	103002613	1	LMBRD1	NM_018368	+	103028072	103159545	https://genome.ucsc.edu/cgi-bin/hgTracks?db=rheMac10&lastVirtModeType=default&lastVirtModeExtraState=&virtModeType=default&virtMode=0&nonVirtPosition=&position=chr4:102972613-103032613	out	25459		chr12
													3	RNF13	NM_007282	+	51944949	52101075	https://genome.ucsc.edu/cgi-bin/hgTracks?db=rheMac10&lastVirtModeType=default&lastVirtModeExtraState=&virtModeType=default&virtMode=0&nonVirtPosition=&position=chr2:51926143-51986143	in	intron		chr11	-	23840956	2	C2CD5	NM_001286174	-	23775191	23869581	https://genome.ucsc.edu/cgi-bin/hgTracks?db=rheMac10&lastVirtModeType=default&lastVirtModeExtraState=&virtModeType=default&virtMode=0&nonVirtPosition=&position=chr11:23810956-23870956	in	intron		chr4	-	113563653	1	COL21A1	NM_030820	+	113316511	113511057	https://genome.ucsc.edu/cgi-bin/hgTracks?db=rheMac10&lastVirtModeType=default&lastVirtModeExtraState=&virtModeType=default&virtMode=0&nonVirtPosition=&position=chr4:113533653-113593653	out	52596		chr12
													3	EGFEM1P	NR_021485	+	73097481	73712445	https://genome.ucsc.edu/cgi-bin/hgTracks?db=rheMac10&lastVirtModeType=default&lastVirtModeExtraState=&virtModeType=default&virtMode=0&nonVirtPosition=&position=chr2:73052244-73112244	out	15237		chr11	+	23881201	2	C2CD5	NM_001286173	-	23775160	23869930	https://genome.ucsc.edu/cgi-bin/hgTracks?db=rheMac10&lastVirtModeType=default&lastVirtModeExtraState=&virtModeType=default&virtMode=0&nonVirtPosition=&position=chr11:23851201-23911201	out	11271		chr4	-	122080896	1	TNFRSF21	NM_014452	+	122111762	122184839	https://genome.ucsc.edu/cgi-bin/hgTracks?db=rheMac10&lastVirtModeType=default&lastVirtModeExtraState=&virtModeType=default&virtMode=0&nonVirtPosition=&position=chr4:122050896-122110896	out	30866		chr12
													3	SOX2-OT	NR_075093	+	86421776	87004358	https://genome.ucsc.edu/cgi-bin/hgTracks?db=rheMac10&lastVirtModeType=default&lastVirtModeExtraState=&virtModeType=default&virtMode=0&nonVirtPosition=&position=chr2:86766514-86826514	in	intron		chr11	-	32088306	2	CAPRIN2	NM_001319846	-	32053913	32099616	https://genome.ucsc.edu/cgi-bin/hgTracks?db=rheMac10&lastVirtModeType=default&lastVirtModeExtraState=&virtModeType=default&virtMode=0&nonVirtPosition=&position=chr11:32058306-32118306	in	intron		chr5	+	33557230	1	MIR663AHG	NR_040095	-	33543896	33544710	https://genome.ucsc.edu/cgi-bin/hgTracks?db=rheMac10&lastVirtModeType=default&lastVirtModeExtraState=&virtModeType=default&virtMode=0&nonVirtPosition=&position=chr5:33527230-33587230	out	12520		chr12
													3	KALRN	NM_001024660	-	151575360	152210237	https://genome.ucsc.edu/cgi-bin/hgTracks?db=rheMac10&lastVirtModeType=default&lastVirtModeExtraState=&virtModeType=default&virtMode=0&nonVirtPosition=&position=chr2:152104083-152164083	in	intron		chr11	+	35274356	2	ALG10B	NM_001013620	+	35259492	35272309	https://genome.ucsc.edu/cgi-bin/hgTracks?db=rheMac10&lastVirtModeType=default&lastVirtModeExtraState=&virtModeType=default&virtMode=0&nonVirtPosition=&position=chr11:35244356-35304356	out	2047		chr5	-	43579843	1	KCTD8	NM_198353	-	43441883	43726930	https://genome.ucsc.edu/cgi-bin/hgTracks?db=rheMac10&lastVirtModeType=default&lastVirtModeExtraState=&virtModeType=default&virtMode=0&nonVirtPosition=&position=chr5:43549843-43609843	in	intron		chr12
													3	ALCAM	NM_001243281	-	170636498	170819985	https://genome.ucsc.edu/cgi-bin/hgTracks?db=rheMac10&lastVirtModeType=default&lastVirtModeExtraState=&virtModeType=default&virtMode=0&nonVirtPosition=&position=chr2:171448224-171508224	out	658239		chr11	-	38916045	2	C12orf40	NM_001031748	+	38918579	39012045	https://genome.ucsc.edu/cgi-bin/hgTracks?db=rheMac10&lastVirtModeType=default&lastVirtModeExtraState=&virtModeType=default&virtMode=0&nonVirtPosition=&position=chr11:38886045-38946045	out	2534		chr5	+	46372588	1	GABRA4	NM_000809	-	46278043	46353825	https://genome.ucsc.edu/cgi-bin/hgTracks?db=rheMac10&lastVirtModeType=default&lastVirtModeExtraState=&virtModeType=default&virtMode=0&nonVirtPosition=&position=chr5:46342588-46402588	out	18763		chr12
													3	EPHA3	NM_005233	-	182614118	182972400	https://genome.ucsc.edu/cgi-bin/hgTracks?db=rheMac10&lastVirtModeType=default&lastVirtModeExtraState=&virtModeType=default&virtMode=0&nonVirtPosition=&position=chr2:182952562-183012562	out	10162		chr11	-	39610134	2	LRRK2	NM_198578	+	39533406	39679463	https://genome.ucsc.edu/cgi-bin/hgTracks?db=rheMac10&lastVirtModeType=default&lastVirtModeExtraState=&virtModeType=default&virtMode=0&nonVirtPosition=&position=chr11:39580134-39640134	in	intron		chr5	+	50594882	1	PLAC8	NM_001130716	+	50590066	50610691	https://genome.ucsc.edu/cgi-bin/hgTracks?db=rheMac10&lastVirtModeType=default&lastVirtModeExtraState=&virtModeType=default&virtMode=0&nonVirtPosition=&position=chr5:50564882-50624882	in	intron		chr12
													3	CSNKA2IP	NM_001368166	-	183592336	183720411	https://genome.ucsc.edu/cgi-bin/hgTracks?db=rheMac10&lastVirtModeType=default&lastVirtModeExtraState=&virtModeType=default&virtMode=0&nonVirtPosition=&position=chr2:183356602-183416602	out	205734		chr11	+	39842633	2	MUC19	NM_173600	+	39718152	39908814	https://genome.ucsc.edu/cgi-bin/hgTracks?db=rheMac10&lastVirtModeType=default&lastVirtModeExtraState=&virtModeType=default&virtMode=0&nonVirtPosition=&position=chr11:39812633-39872633	in	intron		chr5	+	61633841	1	NPFFR2	NM_001144756	-	61644960	61734366	https://genome.ucsc.edu/cgi-bin/hgTracks?db=rheMac10&lastVirtModeType=default&lastVirtModeExtraState=&virtModeType=default&virtMode=0&nonVirtPosition=&position=chr5:61603841-61663841	out	11119		chr12
													3	ITFG1	NM_030790	-	34242780	34537347	https://genome.ucsc.edu/cgi-bin/hgTracks?db=rheMac10&lastVirtModeType=default&lastVirtModeExtraState=&virtModeType=default&virtMode=0&nonVirtPosition=&position=chr20:34434105-34494105	in	intron		chr11	-	40874798	2	PDZRN4	NM_013377	+	40817840	40954191	https://genome.ucsc.edu/cgi-bin/hgTracks?db=rheMac10&lastVirtModeType=default&lastVirtModeExtraState=&virtModeType=default&virtMode=0&nonVirtPosition=&position=chr11:40844798-40904798	in	intron		chr5	+	65737459	1	TMPRSS11D	NM_004262	+	65670828	65734067	https://genome.ucsc.edu/cgi-bin/hgTracks?db=rheMac10&lastVirtModeType=default&lastVirtModeExtraState=&virtModeType=default&virtMode=0&nonVirtPosition=&position=chr5:65707459-65767459	out	3392		chr12
													3	TMPRSS15	NM_002772	+	28457213	28589857	https://genome.ucsc.edu/cgi-bin/hgTracks?db=rheMac10&lastVirtModeType=default&lastVirtModeExtraState=&virtModeType=default&virtMode=0&nonVirtPosition=&position=chr3:28218427-28278427	out	208786		chr11	+	41379562	2	GXYLT1	NM_173601	-	41474749	41536885	https://genome.ucsc.edu/cgi-bin/hgTracks?db=rheMac10&lastVirtModeType=default&lastVirtModeExtraState=&virtModeType=default&virtMode=0&nonVirtPosition=&position=chr11:41349562-41409562	out	95187		chr5	+	69585440	1	TECRL	NM_001363796	+	69195084	69320233	https://genome.ucsc.edu/cgi-bin/hgTracks?db=rheMac10&lastVirtModeType=default&lastVirtModeExtraState=&virtModeType=default&virtMode=0&nonVirtPosition=&position=chr5:69555440-69615440	out	265207		chr12
													3	MIR99AHG	NR_136542	-	30240923	30780835	https://genome.ucsc.edu/cgi-bin/hgTracks?db=rheMac10&lastVirtModeType=default&lastVirtModeExtraState=&virtModeType=default&virtMode=0&nonVirtPosition=&position=chr3:30230723-30290723	in	intron		chr11	-	43174518	2	PUS7L	NM_031292	-	43167914	43208244	https://genome.ucsc.edu/cgi-bin/hgTracks?db=rheMac10&lastVirtModeType=default&lastVirtModeExtraState=&virtModeType=default&virtMode=0&nonVirtPosition=&position=chr11:43144518-43204518	in	intron		chr5	-	71535783	1	ADGRL3-AS1	NR_110595	+	71478932	71563025	https://genome.ucsc.edu/cgi-bin/hgTracks?db=rheMac10&lastVirtModeType=default&lastVirtModeExtraState=&virtModeType=default&virtMode=0&nonVirtPosition=&position=chr5:71505783-71565783	in	intron		chr12
													3	SAMSN1	NM_022136	+	32297843	32359702	https://genome.ucsc.edu/cgi-bin/hgTracks?db=rheMac10&lastVirtModeType=default&lastVirtModeExtraState=&virtModeType=default&virtMode=0&nonVirtPosition=&position=chr3:32288955-32348955	in	intron		chr11	-	55316812	2	GDF11	NM_005811	+	55305632	55319394	https://genome.ucsc.edu/cgi-bin/hgTracks?db=rheMac10&lastVirtModeType=default&lastVirtModeExtraState=&virtModeType=default&virtMode=0&nonVirtPosition=&position=chr11:55286812-55346812	in	intron		chr5	-	72534899	1	LINC02271	NR_147148	-	72470421	72481627	https://genome.ucsc.edu/cgi-bin/hgTracks?db=rheMac10&lastVirtModeType=default&lastVirtModeExtraState=&virtModeType=default&virtMode=0&nonVirtPosition=&position=chr5:72504899-72564899	out	53272		chr13
													3	LINC02587	NR_110094	-	99301401	99309487	https://genome.ucsc.edu/cgi-bin/hgTracks?db=rheMac10&lastVirtModeType=default&lastVirtModeExtraState=&virtModeType=default&virtMode=0&nonVirtPosition=&position=chr3:99134436-99194436	out	136965		chr11	+	72478005	2	TRHDE	NM_013381	+	71849834	72273043	https://genome.ucsc.edu/cgi-bin/hgTracks?db=rheMac10&lastVirtModeType=default&lastVirtModeExtraState=&virtModeType=default&virtMode=0&nonVirtPosition=&position=chr11:72448005-72508005	out	204962		chr5	-	87439284	1	FAM13A	NM_014883	-	87112315	87435862	https://genome.ucsc.edu/cgi-bin/hgTracks?db=rheMac10&lastVirtModeType=default&lastVirtModeExtraState=&virtModeType=default&virtMode=0&nonVirtPosition=&position=chr5:87409284-87469284	out	3422		chr13
													3	GNAI1	NM_002069	-	125965865	126054331	https://genome.ucsc.edu/cgi-bin/hgTracks?db=rheMac10&lastVirtModeType=default&lastVirtModeExtraState=&virtModeType=default&virtMode=0&nonVirtPosition=&position=chr3:125947001-126007001	in	intron		chr11	+	76341491	2	ZDHHC17	NM_001359626	+	76329245	76417678	https://genome.ucsc.edu/cgi-bin/hgTracks?db=rheMac10&lastVirtModeType=default&lastVirtModeExtraState=&virtModeType=default&virtMode=0&nonVirtPosition=&position=chr11:76311491-76371491	in	intron		chr5	-	88584547	1	CCSER1	NM_001145065	+	88520529	89949363	https://genome.ucsc.edu/cgi-bin/hgTracks?db=rheMac10&lastVirtModeType=default&lastVirtModeExtraState=&virtModeType=default&virtMode=0&nonVirtPosition=&position=chr5:88554547-88614547	in	intron		chr13
													3	ST7	NR_161419	+	143224629	143437084	https://genome.ucsc.edu/cgi-bin/hgTracks?db=rheMac10&lastVirtModeType=default&lastVirtModeExtraState=&virtModeType=default&virtMode=0&nonVirtPosition=&position=chr3:143201726-143261726	in	intron		chr11	-	76725173	2	E2F7	NM_203394	-	76582383	76626991	https://genome.ucsc.edu/cgi-bin/hgTracks?db=rheMac10&lastVirtModeType=default&lastVirtModeExtraState=&virtModeType=default&virtMode=0&nonVirtPosition=&position=chr11:76695173-76755173	out	98182		chr5	+	91685015	1	GRID2	NM_001286838	+	90682524	92185276	https://genome.ucsc.edu/cgi-bin/hgTracks?db=rheMac10&lastVirtModeType=default&lastVirtModeExtraState=&virtModeType=default&virtMode=0&nonVirtPosition=&position=chr5:91655015-91715015	in	intron		chr13
													3	FIG4	NM_014845	+	13335401	13463563	https://genome.ucsc.edu/cgi-bin/hgTracks?db=rheMac10&lastVirtModeType=default&lastVirtModeExtraState=&virtModeType=default&virtMode=0&nonVirtPosition=&position=chr4:13411532-13471532	in	intron		chr11	+	76797030	2	E2F7	NM_203394	-	76582383	76626991	https://genome.ucsc.edu/cgi-bin/hgTracks?db=rheMac10&lastVirtModeType=default&lastVirtModeExtraState=&virtModeType=default&virtMode=0&nonVirtPosition=&position=chr11:76767030-76827030	out	170039		chr5	-	98835776	1	EMCN	NM_001159694	-	98761630	98880692	https://genome.ucsc.edu/cgi-bin/hgTracks?db=rheMac10&lastVirtModeType=default&lastVirtModeExtraState=&virtModeType=default&virtMode=0&nonVirtPosition=&position=chr5:98805776-98865776	in	intron		chr13
													3	RFPL4B	NM_001013734	+	15985613	15989524	https://genome.ucsc.edu/cgi-bin/hgTracks?db=rheMac10&lastVirtModeType=default&lastVirtModeExtraState=&virtModeType=default&virtMode=0&nonVirtPosition=&position=chr4:16193283-16253283	out	233759		chr11	-	76879198	2	E2F7	NM_203394	-	76582383	76626991	https://genome.ucsc.edu/cgi-bin/hgTracks?db=rheMac10&lastVirtModeType=default&lastVirtModeExtraState=&virtModeType=default&virtMode=0&nonVirtPosition=&position=chr11:76849198-76909198	out	252207		chr5	-	103761387	1	TET2	NM_001127208	+	103636051	103768093	https://genome.ucsc.edu/cgi-bin/hgTracks?db=rheMac10&lastVirtModeType=default&lastVirtModeExtraState=&virtModeType=default&virtMode=0&nonVirtPosition=&position=chr5:103731387-103791387	in	intron		chr13
													3	SLC35F1	NM_001029858	+	21428135	21827443	https://genome.ucsc.edu/cgi-bin/hgTracks?db=rheMac10&lastVirtModeType=default&lastVirtModeExtraState=&virtModeType=default&virtMode=0&nonVirtPosition=&position=chr4:21796970-21856970	in	intron		chr11	-	77441059	2	NAV3	NM_014903	+	77409582	77789739	https://genome.ucsc.edu/cgi-bin/hgTracks?db=rheMac10&lastVirtModeType=default&lastVirtModeExtraState=&virtModeType=default&virtMode=0&nonVirtPosition=&position=chr11:77411059-77471059	in	intron		chr5	-	105218036	1	DKK2	NM_014421	-	105329238	105436676	https://genome.ucsc.edu/cgi-bin/hgTracks?db=rheMac10&lastVirtModeType=default&lastVirtModeExtraState=&virtModeType=default&virtMode=0&nonVirtPosition=&position=chr5:105188036-105248036	out	111202		chr14
													3	NCOA7	NM_181782	+	29306770	29456906	https://genome.ucsc.edu/cgi-bin/hgTracks?db=rheMac10&lastVirtModeType=default&lastVirtModeExtraState=&virtModeType=default&virtMode=0&nonVirtPosition=&position=chr4:29305585-29365585	in	intron		chr11	+	79615584	2	OTOGL	NM_001368062	+	79654204	79930313	https://genome.ucsc.edu/cgi-bin/hgTracks?db=rheMac10&lastVirtModeType=default&lastVirtModeExtraState=&virtModeType=default&virtMode=0&nonVirtPosition=&position=chr11:79585584-79645584	out	38620		chr5	-	107889453	1	SEC24B	NM_001318085	+	107814313	107921025	https://genome.ucsc.edu/cgi-bin/hgTracks?db=rheMac10&lastVirtModeType=default&lastVirtModeExtraState=&virtModeType=default&virtMode=0&nonVirtPosition=&position=chr5:107859453-107919453	in	intron		chr14
													3	FBXL4	NM_001278716	+	74338647	74418852	https://genome.ucsc.edu/cgi-bin/hgTracks?db=rheMac10&lastVirtModeType=default&lastVirtModeExtraState=&virtModeType=default&virtMode=0&nonVirtPosition=&position=chr4:74393205-74453205	out	4353		chr11	-	80932892	2	PPFIA2	NM_001220475	-	80810035	81308147	https://genome.ucsc.edu/cgi-bin/hgTracks?db=rheMac10&lastVirtModeType=default&lastVirtModeExtraState=&virtModeType=default&virtMode=0&nonVirtPosition=&position=chr11:80902892-80962892	in	intron		chr5	+	114058060	1	NDST4	NM_022569	-	113162256	113451988	https://genome.ucsc.edu/cgi-bin/hgTracks?db=rheMac10&lastVirtModeType=default&lastVirtModeExtraState=&virtModeType=default&virtMode=0&nonVirtPosition=&position=chr5:114028060-114088060	out	606072		chr14
													3	RPL19P12	NR_026660	+	79089035	79089735	https://genome.ucsc.edu/cgi-bin/hgTracks?db=rheMac10&lastVirtModeType=default&lastVirtModeExtraState=&virtModeType=default&virtMode=0&nonVirtPosition=&position=chr4:78450591-78510591	out	608444		chr11	-	81112207	2	PPFIA2	NM_001220475	-	80810035	81308147	https://genome.ucsc.edu/cgi-bin/hgTracks?db=rheMac10&lastVirtModeType=default&lastVirtModeExtraState=&virtModeType=default&virtMode=0&nonVirtPosition=&position=chr11:81082207-81142207	in	intron		chr5	-	114669157	1	YWHAQ	NM_006826	+	115034072	115036226	https://genome.ucsc.edu/cgi-bin/hgTracks?db=rheMac10&lastVirtModeType=default&lastVirtModeExtraState=&virtModeType=default&virtMode=0&nonVirtPosition=&position=chr5:114639157-114699157	out	364915		chr14
													3	BACH2	NM_001170794	+	83097974	83465461	https://genome.ucsc.edu/cgi-bin/hgTracks?db=rheMac10&lastVirtModeType=default&lastVirtModeExtraState=&virtModeType=default&virtMode=0&nonVirtPosition=&position=chr4:83385911-83445911	in	intron		chr11	-	81941117	2	METTL25	NR_144942	+	81911811	82034104	https://genome.ucsc.edu/cgi-bin/hgTracks?db=rheMac10&lastVirtModeType=default&lastVirtModeExtraState=&virtModeType=default&virtMode=0&nonVirtPosition=&position=chr11:81911117-81971117	in	intron		chr5	+	122964690	1	FAT4	NM_024582	+	123106495	123292672	https://genome.ucsc.edu/cgi-bin/hgTracks?db=rheMac10&lastVirtModeType=default&lastVirtModeExtraState=&virtModeType=default&virtMode=0&nonVirtPosition=&position=chr5:122934690-122994690	out	141805		chr14
													3	KCNQ5-IT1	NR_120503	-	100255580	100291889	https://genome.ucsc.edu/cgi-bin/hgTracks?db=rheMac10&lastVirtModeType=default&lastVirtModeExtraState=&virtModeType=default&virtMode=0&nonVirtPosition=&position=chr4:100259289-100319289	in	intron		chr11	+	82353867	2	TMTC2	NM_001320321	+	82264028	82725249	https://genome.ucsc.edu/cgi-bin/hgTracks?db=rheMac10&lastVirtModeType=default&lastVirtModeExtraState=&virtModeType=default&virtMode=0&nonVirtPosition=&position=chr11:82323867-82383867	in	intron		chr5	-	134265003	1	LINC02511	NR_149105	-	134642986	135076785	https://genome.ucsc.edu/cgi-bin/hgTracks?db=rheMac10&lastVirtModeType=default&lastVirtModeExtraState=&virtModeType=default&virtMode=0&nonVirtPosition=&position=chr5:134235003-134295003	out	377983		chr14
													3	FAM83B	NM_001010872	-	114599243	114673896	https://genome.ucsc.edu/cgi-bin/hgTracks?db=rheMac10&lastVirtModeType=default&lastVirtModeExtraState=&virtModeType=default&virtMode=0&nonVirtPosition=&position=chr4:114604297-114664297	in	intron		chr11	-	84806879	2	LRRIQ1	NM_001079910	+	84649851	84858119	https://genome.ucsc.edu/cgi-bin/hgTracks?db=rheMac10&lastVirtModeType=default&lastVirtModeExtraState=&virtModeType=default&virtMode=0&nonVirtPosition=&position=chr11:84776879-84836879	in	intron		chr5	-	158983980	1	FSTL5	NM_020116	-	158959513	159769910	https://genome.ucsc.edu/cgi-bin/hgTracks?db=rheMac10&lastVirtModeType=default&lastVirtModeExtraState=&virtModeType=default&virtMode=0&nonVirtPosition=&position=chr5:158953980-159013980	in	intron		chr14
													3	SEPSECS	NM_016955	-	24072421	24112552	https://genome.ucsc.edu/cgi-bin/hgTracks?db=rheMac10&lastVirtModeType=default&lastVirtModeExtraState=&virtModeType=default&virtMode=0&nonVirtPosition=&position=chr5:24014301-24074301	out	28120		chr11	-	85245982	2	RASSF9	NM_005447	-	85422684	85457312	https://genome.ucsc.edu/cgi-bin/hgTracks?db=rheMac10&lastVirtModeType=default&lastVirtModeExtraState=&virtModeType=default&virtMode=0&nonVirtPosition=&position=chr11:85215982-85275982	out	176702		chr5	-	173331253	1	GPM6A	NM_001261447	-	172947422	173315459	https://genome.ucsc.edu/cgi-bin/hgTracks?db=rheMac10&lastVirtModeType=default&lastVirtModeExtraState=&virtModeType=default&virtMode=0&nonVirtPosition=&position=chr5:173301253-173361253	out	15794		chr14
													3	ATP8A1	NM_001105529	-	41610329	41876349	https://genome.ucsc.edu/cgi-bin/hgTracks?db=rheMac10&lastVirtModeType=default&lastVirtModeExtraState=&virtModeType=default&virtMode=0&nonVirtPosition=&position=chr5:41762236-41822236	in	intron		chr11	-	86576633	2	MGAT4C	NM_001351285	-	85581627	86502589	https://genome.ucsc.edu/cgi-bin/hgTracks?db=rheMac10&lastVirtModeType=default&lastVirtModeExtraState=&virtModeType=default&virtMode=0&nonVirtPosition=&position=chr11:86546633-86606633	out	74044		chr5	+	179219871	1	TEMN3-AS1	NR_147188	-	179138837	179139131	https://genome.ucsc.edu/cgi-bin/hgTracks?db=rheMac10&lastVirtModeType=default&lastVirtModeExtraState=&virtModeType=default&virtMode=0&nonVirtPosition=&position=chr5:179189871-179249871	out	80740		chr14
													3	LINC02383	NR_146993	-	42693491	42693639	https://genome.ucsc.edu/cgi-bin/hgTracks?db=rheMac10&lastVirtModeType=default&lastVirtModeExtraState=&virtModeType=default&virtMode=0&nonVirtPosition=&position=chr5:42692778-42752778	out	29139		chr11	+	87655666	2	C12orf50	NM_001363616	-	87648408	87691146	https://genome.ucsc.edu/cgi-bin/hgTracks?db=rheMac10&lastVirtModeType=default&lastVirtModeExtraState=&virtModeType=default&virtMode=0&nonVirtPosition=&position=chr11:87625666-87685666	in	intron		chr5	-	179508898	1	MIR1305	NR_031640	+	179492359	179492445	https://genome.ucsc.edu/cgi-bin/hgTracks?db=rheMac10&lastVirtModeType=default&lastVirtModeExtraState=&virtModeType=default&virtMode=0&nonVirtPosition=&position=chr5:179478898-179538898	out	16453		chr14
													3	ANKRD17	NM_001286771	+	60597453	60746995	https://genome.ucsc.edu/cgi-bin/hgTracks?db=rheMac10&lastVirtModeType=default&lastVirtModeExtraState=&virtModeType=default&virtMode=0&nonVirtPosition=&position=chr5:60626045-60686045	in	intron		chr11	+	88234736	2	KITLG	NM_003994	-	88164233	88251894	https://genome.ucsc.edu/cgi-bin/hgTracks?db=rheMac10&lastVirtModeType=default&lastVirtModeExtraState=&virtModeType=default&virtMode=0&nonVirtPosition=&position=chr11:88204736-88264736	in	intron		chr6	-	4587868	1	LINC02114	NR_104619	+	4702124	4703506	https://genome.ucsc.edu/cgi-bin/hgTracks?db=rheMac10&lastVirtModeType=default&lastVirtModeExtraState=&virtModeType=default&virtMode=0&nonVirtPosition=&position=chr6:4557868-4617868	out	114256		chr15
													3	LINC02271	NR_147148	-	72470421	72481627	https://genome.ucsc.edu/cgi-bin/hgTracks?db=rheMac10&lastVirtModeType=default&lastVirtModeExtraState=&virtModeType=default&virtMode=0&nonVirtPosition=&position=chr5:72931795-72991795	out	480168		chr11	+	89849951	2	LINC02399	NR_135019	+	89648110	89650127	https://genome.ucsc.edu/cgi-bin/hgTracks?db=rheMac10&lastVirtModeType=default&lastVirtModeExtraState=&virtModeType=default&virtMode=0&nonVirtPosition=&position=chr11:89819951-89879951	out	199824		chr6	-	14435326	1	TRIO	NR_134469	+	14382237	14755552	https://genome.ucsc.edu/cgi-bin/hgTracks?db=rheMac10&lastVirtModeType=default&lastVirtModeExtraState=&virtModeType=default&virtMode=0&nonVirtPosition=&position=chr6:14405326-14465326	in	intron		chr15
													3	SPINK2	NM_021114	+	76799656	76809691	https://genome.ucsc.edu/cgi-bin/hgTracks?db=rheMac10&lastVirtModeType=default&lastVirtModeExtraState=&virtModeType=default&virtMode=0&nonVirtPosition=&position=chr5:76799567-76859567	out	19876		chr11	-	100465714	2	GAS2L3	NM_174942	+	100409377	100464861	https://genome.ucsc.edu/cgi-bin/hgTracks?db=rheMac10&lastVirtModeType=default&lastVirtModeExtraState=&virtModeType=default&virtMode=0&nonVirtPosition=&position=chr11:100435714-100495714	out	853		chr6	+	14707798	1	TRIO	NR_134469	+	14382237	14755552	https://genome.ucsc.edu/cgi-bin/hgTracks?db=rheMac10&lastVirtModeType=default&lastVirtModeExtraState=&virtModeType=default&virtMode=0&nonVirtPosition=&position=chr6:14677798-14737798	in	intron		chr15
													3	LINC02267	NR_147149	+	94662561	95174849	https://genome.ucsc.edu/cgi-bin/hgTracks?db=rheMac10&lastVirtModeType=default&lastVirtModeExtraState=&virtModeType=default&virtMode=0&nonVirtPosition=&position=chr5:94459511-94519511	out	173050		chr11	+	101136093	2	UTP20	NM_014503	+	101079112	101187937	https://genome.ucsc.edu/cgi-bin/hgTracks?db=rheMac10&lastVirtModeType=default&lastVirtModeExtraState=&virtModeType=default&virtMode=0&nonVirtPosition=&position=chr11:101106093-101166093	in	intron		chr6	+	18516736	1	LINC02223	NR_134286	+	17903783	18022383	https://genome.ucsc.edu/cgi-bin/hgTracks?db=rheMac10&lastVirtModeType=default&lastVirtModeExtraState=&virtModeType=default&virtMode=0&nonVirtPosition=&position=chr6:18486736-18546736	out	494353		chr15
													3	EIF2S3B	NM_001357734	-	110299921	110302022	https://genome.ucsc.edu/cgi-bin/hgTracks?db=rheMac10&lastVirtModeType=default&lastVirtModeExtraState=&virtModeType=default&virtMode=0&nonVirtPosition=&position=chr5:110021219-110081219	out	248702		chr11	+	101886973	2	NUP37	NM_024057	-	101861383	101917778	https://genome.ucsc.edu/cgi-bin/hgTracks?db=rheMac10&lastVirtModeType=default&lastVirtModeExtraState=&virtModeType=default&virtMode=0&nonVirtPosition=&position=chr11:101856973-101916973	in	intron		chr6	-	22317134	1	CDH12	NM_001364106	-	21852155	22995475	https://genome.ucsc.edu/cgi-bin/hgTracks?db=rheMac10&lastVirtModeType=default&lastVirtModeExtraState=&virtModeType=default&virtMode=0&nonVirtPosition=&position=chr6:22287134-22347134	in	intron		chr15
													3	METTL14	NM_020961	+	116735535	116765391	https://genome.ucsc.edu/cgi-bin/hgTracks?db=rheMac10&lastVirtModeType=default&lastVirtModeExtraState=&virtModeType=default&virtMode=0&nonVirtPosition=&position=chr5:116704026-116764026	out	1509		chr11	+	127443625	2	LINC02411	NR_120451	-	127509824	127514650	https://genome.ucsc.edu/cgi-bin/hgTracks?db=rheMac10&lastVirtModeType=default&lastVirtModeExtraState=&virtModeType=default&virtMode=0&nonVirtPosition=&position=chr11:127413625-127473625	out	66199		chr6	-	35106433	1	PRLR	NM_000949	-	34845662	35015964	https://genome.ucsc.edu/cgi-bin/hgTracks?db=rheMac10&lastVirtModeType=default&lastVirtModeExtraState=&virtModeType=default&virtMode=0&nonVirtPosition=&position=chr6:35076433-35136433	out	90469		chr15
													3	FBXW7	NM_033632	-	149971006	150180316	https://genome.ucsc.edu/cgi-bin/hgTracks?db=rheMac10&lastVirtModeType=default&lastVirtModeExtraState=&virtModeType=default&virtMode=0&nonVirtPosition=&position=chr5:150009492-150069492	in	intron		chr12	-	4694163	2	LINC01941	NR_146970	+	4877522	4878509	https://genome.ucsc.edu/cgi-bin/hgTracks?db=rheMac10&lastVirtModeType=default&lastVirtModeExtraState=&virtModeType=default&virtMode=0&nonVirtPosition=&position=chr12:4664163-4724163	out	183359		chr6	+	57651003	1	PDE4D	NM_001349243	-	57315142	58848133	https://genome.ucsc.edu/cgi-bin/hgTracks?db=rheMac10&lastVirtModeType=default&lastVirtModeExtraState=&virtModeType=default&virtMode=0&nonVirtPosition=&position=chr6:57621003-57681003	in	intron		chr15
													3	FGG	NM_000509	-	152231016	152239715	https://genome.ucsc.edu/cgi-bin/hgTracks?db=rheMac10&lastVirtModeType=default&lastVirtModeExtraState=&virtModeType=default&virtMode=0&nonVirtPosition=&position=chr5:152272712-152332712	out	62997		chr12	-	4762056	2	LINC01941	NR_146970	+	4877522	4878509	https://genome.ucsc.edu/cgi-bin/hgTracks?db=rheMac10&lastVirtModeType=default&lastVirtModeExtraState=&virtModeType=default&virtMode=0&nonVirtPosition=&position=chr12:4732056-4792056	out	115466		chr6	+	62725656	1	RNF180	NM_001113561	+	62674306	62892651	https://genome.ucsc.edu/cgi-bin/hgTracks?db=rheMac10&lastVirtModeType=default&lastVirtModeExtraState=&virtModeType=default&virtMode=0&nonVirtPosition=&position=chr6:62695656-62755656	in	intron		chr15
													3	FSTL5	NM_001128427	-	158959508	159769944	https://genome.ucsc.edu/cgi-bin/hgTracks?db=rheMac10&lastVirtModeType=default&lastVirtModeExtraState=&virtModeType=default&virtMode=0&nonVirtPosition=&position=chr5:158631531-158691531	out	297977		chr12	+	8996212	2	TSN	NR_048556	-	9324124	9336353	https://genome.ucsc.edu/cgi-bin/hgTracks?db=rheMac10&lastVirtModeType=default&lastVirtModeExtraState=&virtModeType=default&virtMode=0&nonVirtPosition=&position=chr12:8966212-9026212	out	327912		chr6	-	80865955	1	EDIL3	NM_001278642	-	80743673	81198943	https://genome.ucsc.edu/cgi-bin/hgTracks?db=rheMac10&lastVirtModeType=default&lastVirtModeExtraState=&virtModeType=default&virtMode=0&nonVirtPosition=&position=chr6:80835955-80895955	in	intron		chr15
													3	PRDM9	NM_020227	+	23667935	23688790	https://genome.ucsc.edu/cgi-bin/hgTracks?db=rheMac10&lastVirtModeType=default&lastVirtModeExtraState=&virtModeType=default&virtMode=0&nonVirtPosition=&position=chr6:23512031-23572031	out	125904		chr12	+	12192709	2	MARCO	NM_006770	-	12123990	12183416	https://genome.ucsc.edu/cgi-bin/hgTracks?db=rheMac10&lastVirtModeType=default&lastVirtModeExtraState=&virtModeType=default&virtMode=0&nonVirtPosition=&position=chr12:12162709-12222709	out	9293		chr6	+	91526063	1	SLF1	NM_032290	+	91473406	91550718	https://genome.ucsc.edu/cgi-bin/hgTracks?db=rheMac10&lastVirtModeType=default&lastVirtModeExtraState=&virtModeType=default&virtMode=0&nonVirtPosition=&position=chr6:91496063-91556063	in	intron		chr15
													3	ADAMTS6	NR_135689	-	63701494	64040653	https://genome.ucsc.edu/cgi-bin/hgTracks?db=rheMac10&lastVirtModeType=default&lastVirtModeExtraState=&virtModeType=default&virtMode=0&nonVirtPosition=&position=chr6:63984794-64044794	in	intron		chr12	-	13035853	2	INSIG2	NM_001321333	-	13022155	13043254	https://genome.ucsc.edu/cgi-bin/hgTracks?db=rheMac10&lastVirtModeType=default&lastVirtModeExtraState=&virtModeType=default&virtMode=0&nonVirtPosition=&position=chr12:13005853-13065853	in	intron		chr6	-	108910203	1	STARD4	NR_131754	-	108910035	108926695	https://genome.ucsc.edu/cgi-bin/hgTracks?db=rheMac10&lastVirtModeType=default&lastVirtModeExtraState=&virtModeType=default&virtMode=0&nonVirtPosition=&position=chr6:108880203-108940203	in	exon		chr15
													3	EDIL3	NM_005711	-	80743632	81198956	https://genome.ucsc.edu/cgi-bin/hgTracks?db=rheMac10&lastVirtModeType=default&lastVirtModeExtraState=&virtModeType=default&virtMode=0&nonVirtPosition=&position=chr6:81519661-81579661	out	350705		chr12	-	15949728	2	DPP10	NM_001321912	-	15321492	16701214	https://genome.ucsc.edu/cgi-bin/hgTracks?db=rheMac10&lastVirtModeType=default&lastVirtModeExtraState=&virtModeType=default&virtMode=0&nonVirtPosition=&position=chr12:15919728-15979728	in	intron		chr6	-	121025693	1	CSNK1G3	NM_001364150	+	121016825	121121218	https://genome.ucsc.edu/cgi-bin/hgTracks?db=rheMac10&lastVirtModeType=default&lastVirtModeExtraState=&virtModeType=default&virtMode=0&nonVirtPosition=&position=chr6:120995693-121055693	in	intron		chr15
													3	EFNA5	NM_001962	-	104830769	105124688	https://genome.ucsc.edu/cgi-bin/hgTracks?db=rheMac10&lastVirtModeType=default&lastVirtModeExtraState=&virtModeType=default&virtMode=0&nonVirtPosition=&position=chr6:105019476-105079476	in	intron		chr12	+	20692005	2	R3HDM1	NM_015361	+	20680339	20877408	https://genome.ucsc.edu/cgi-bin/hgTracks?db=rheMac10&lastVirtModeType=default&lastVirtModeExtraState=&virtModeType=default&virtMode=0&nonVirtPosition=&position=chr12:20662005-20722005	in	intron		chr6	-	121560276	1	LINC01170	NR_125774	-	121915682	121916498	https://genome.ucsc.edu/cgi-bin/hgTracks?db=rheMac10&lastVirtModeType=default&lastVirtModeExtraState=&virtModeType=default&virtMode=0&nonVirtPosition=&position=chr6:121530276-121590276	out	355406		chr15
													3	MAN2A1	NM_002372	+	107151814	107327090	https://genome.ucsc.edu/cgi-bin/hgTracks?db=rheMac10&lastVirtModeType=default&lastVirtModeExtraState=&virtModeType=default&virtMode=0&nonVirtPosition=&position=chr6:107218912-107278912	in	intron		chr12	-	28269520	2	LRP1B	NM_018557	-	27344388	29270349	https://genome.ucsc.edu/cgi-bin/hgTracks?db=rheMac10&lastVirtModeType=default&lastVirtModeExtraState=&virtModeType=default&virtMode=0&nonVirtPosition=&position=chr12:28239520-28299520	in	intron		chr6	+	156911690	1	LINC01845	NR_027110	-	156857381	156873895	https://genome.ucsc.edu/cgi-bin/hgTracks?db=rheMac10&lastVirtModeType=default&lastVirtModeExtraState=&virtModeType=default&virtMode=0&nonVirtPosition=&position=chr6:156881690-156941690	out	37795		chr16
													3	HSD17B4	NM_001292028	+	117081554	117170654	https://genome.ucsc.edu/cgi-bin/hgTracks?db=rheMac10&lastVirtModeType=default&lastVirtModeExtraState=&virtModeType=default&virtMode=0&nonVirtPosition=&position=chr6:117123691-117183691	in	intron		chr12	+	28633215	2	LRP1B	NM_018557	-	27344388	29270349	https://genome.ucsc.edu/cgi-bin/hgTracks?db=rheMac10&lastVirtModeType=default&lastVirtModeExtraState=&virtModeType=default&virtMode=0&nonVirtPosition=&position=chr12:28603215-28663215	in	intron		chr6	+	160799858	1	CCNG1	NM_199246	+	160795435	160802495	https://genome.ucsc.edu/cgi-bin/hgTracks?db=rheMac10&lastVirtModeType=default&lastVirtModeExtraState=&virtModeType=default&virtMode=0&nonVirtPosition=&position=chr6:160769858-160829858	in	exon		chr16
													3	MARCHF3	NM_178450	-	124353833	124504095	https://genome.ucsc.edu/cgi-bin/hgTracks?db=rheMac10&lastVirtModeType=default&lastVirtModeExtraState=&virtModeType=default&virtMode=0&nonVirtPosition=&position=chr6:124428803-124488803	in	intron		chr12	+	34487422	2	MRPL58	NM_001303265	-	34162681	34163557	https://genome.ucsc.edu/cgi-bin/hgTracks?db=rheMac10&lastVirtModeType=default&lastVirtModeExtraState=&virtModeType=default&virtMode=0&nonVirtPosition=&position=chr12:34457422-34517422	out	323865		chr7	-	73527009	1	MCTP2	NM_018349	+	73369783	73563743	https://genome.ucsc.edu/cgi-bin/hgTracks?db=rheMac10&lastVirtModeType=default&lastVirtModeExtraState=&virtModeType=default&virtMode=0&nonVirtPosition=&position=chr7:73497009-73557009	in	intron		chr17
													3	RNASE10	NM_001012975	+	82365374	82366025	https://genome.ucsc.edu/cgi-bin/hgTracks?db=rheMac10&lastVirtModeType=default&lastVirtModeExtraState=&virtModeType=default&virtMode=0&nonVirtPosition=&position=chr7:82349567-82409567	out	13542		chr12	-	41337089	2	GALNT13	NM_001301627	+	41025462	41546233	https://genome.ucsc.edu/cgi-bin/hgTracks?db=rheMac10&lastVirtModeType=default&lastVirtModeExtraState=&virtModeType=default&virtMode=0&nonVirtPosition=&position=chr12:41307089-41367089	in	intron		chr7	+	99379628	1	MIPOL1	NM_138731	+	99282905	99657864	https://genome.ucsc.edu/cgi-bin/hgTracks?db=rheMac10&lastVirtModeType=default&lastVirtModeExtraState=&virtModeType=default&virtMode=0&nonVirtPosition=&position=chr7:99349628-99409628	in	intron		chr17
													3	MDGA2	NR_103766	-	109261488	109535875	https://genome.ucsc.edu/cgi-bin/hgTracks?db=rheMac10&lastVirtModeType=default&lastVirtModeExtraState=&virtModeType=default&virtMode=0&nonVirtPosition=&position=chr7:109405521-109465521	in	intron		chr12	+	41532306	2	LOC100144595	NR_161181	-	41528177	41550056	https://genome.ucsc.edu/cgi-bin/hgTracks?db=rheMac10&lastVirtModeType=default&lastVirtModeExtraState=&virtModeType=default&virtMode=0&nonVirtPosition=&position=chr12:41502306-41562306	in	intron		chr7	+	120574994	1	KIAA0586	NM_014749	+	120508106	120634206	https://genome.ucsc.edu/cgi-bin/hgTracks?db=rheMac10&lastVirtModeType=default&lastVirtModeExtraState=&virtModeType=default&virtMode=0&nonVirtPosition=&position=chr7:120544994-120604994	in	intron		chr17
													3	TTC8	NM_001288781	+	150961626	151015790	https://genome.ucsc.edu/cgi-bin/hgTracks?db=rheMac10&lastVirtModeType=default&lastVirtModeExtraState=&virtModeType=default&virtMode=0&nonVirtPosition=&position=chr7:150923594-150983594	out	8032		chr12	-	43456492	2	FLJ46875	NR_147695	-	43432242	43437761	https://genome.ucsc.edu/cgi-bin/hgTracks?db=rheMac10&lastVirtModeType=default&lastVirtModeExtraState=&virtModeType=default&virtMode=0&nonVirtPosition=&position=chr12:43426492-43486492	out	18731		chr8	-	17115150	1	FGF20	NM_019851	-	17108935	17119191	https://genome.ucsc.edu/cgi-bin/hgTracks?db=rheMac10&lastVirtModeType=default&lastVirtModeExtraState=&virtModeType=default&virtMode=0&nonVirtPosition=&position=chr8:17085150-17145150	in	intron		chr17
													3	CLDN23	NM_194284	-	11842653	11844812	https://genome.ucsc.edu/cgi-bin/hgTracks?db=rheMac10&lastVirtModeType=default&lastVirtModeExtraState=&virtModeType=default&virtMode=0&nonVirtPosition=&position=chr8:11956762-12016762	out	141950		chr12	-	43628565	2	GPD2	NM_001083112	+	43533982	43683044	https://genome.ucsc.edu/cgi-bin/hgTracks?db=rheMac10&lastVirtModeType=default&lastVirtModeExtraState=&virtModeType=default&virtMode=0&nonVirtPosition=&position=chr12:43598565-43658565	in	intron		chr8	+	58739956	1	FAM110B	NM_147189	+	58648703	58802023	https://genome.ucsc.edu/cgi-bin/hgTracks?db=rheMac10&lastVirtModeType=default&lastVirtModeExtraState=&virtModeType=default&virtMode=0&nonVirtPosition=&position=chr8:58709956-58769956	in	intron		chr17
													3	MSR1	NM_002445	-	16242198	16296006	https://genome.ucsc.edu/cgi-bin/hgTracks?db=rheMac10&lastVirtModeType=default&lastVirtModeExtraState=&virtModeType=default&virtMode=0&nonVirtPosition=&position=chr8:16247135-16307135	in	intron		chr12	-	43987759	2	GPD2	NM_000408	+	43534811	43683044	https://genome.ucsc.edu/cgi-bin/hgTracks?db=rheMac10&lastVirtModeType=default&lastVirtModeExtraState=&virtModeType=default&virtMode=0&nonVirtPosition=&position=chr12:43957759-44017759	out	304715		chr8	+	70930859	1	NCOA2	NM_001321703	-	70707497	71004437	https://genome.ucsc.edu/cgi-bin/hgTracks?db=rheMac10&lastVirtModeType=default&lastVirtModeExtraState=&virtModeType=default&virtMode=0&nonVirtPosition=&position=chr8:70900859-70960859	in	intron		chr17
													3	MICU3	NM_181723	+	17144073	17236995	https://genome.ucsc.edu/cgi-bin/hgTracks?db=rheMac10&lastVirtModeType=default&lastVirtModeExtraState=&virtModeType=default&virtMode=0&nonVirtPosition=&position=chr8:17173938-17233938	in	intron		chr12	-	51933997	2	COBLL1	NM_001365672	-	51818096	51984231	https://genome.ucsc.edu/cgi-bin/hgTracks?db=rheMac10&lastVirtModeType=default&lastVirtModeExtraState=&virtModeType=default&virtMode=0&nonVirtPosition=&position=chr12:51903997-51963997	in	intron		chr8	+	71944551	1	EYA1	NM_001370336	-	71769854	72107553	https://genome.ucsc.edu/cgi-bin/hgTracks?db=rheMac10&lastVirtModeType=default&lastVirtModeExtraState=&virtModeType=default&virtMode=0&nonVirtPosition=&position=chr8:71914551-71974551	in	intron		chr17
													3	MICU3	NM_181723	+	17144073	17236995	https://genome.ucsc.edu/cgi-bin/hgTracks?db=rheMac10&lastVirtModeType=default&lastVirtModeExtraState=&virtModeType=default&virtMode=0&nonVirtPosition=&position=chr8:17177579-17237579	in	intron		chr12	+	52027447	2	SLC38A11	NM_001199148	-	52042013	52098467	https://genome.ucsc.edu/cgi-bin/hgTracks?db=rheMac10&lastVirtModeType=default&lastVirtModeExtraState=&virtModeType=default&virtMode=0&nonVirtPosition=&position=chr12:51997447-52057447	out	14566		chr8	-	73999632	1	STAU2	NM_001164383	-	73926495	74258727	https://genome.ucsc.edu/cgi-bin/hgTracks?db=rheMac10&lastVirtModeType=default&lastVirtModeExtraState=&virtModeType=default&virtMode=0&nonVirtPosition=&position=chr8:73969632-74029632	in	intron		chr17
													3	UNC5D	NM_080872	+	35627350	36199450	https://genome.ucsc.edu/cgi-bin/hgTracks?db=rheMac10&lastVirtModeType=default&lastVirtModeExtraState=&virtModeType=default&virtMode=0&nonVirtPosition=&position=chr8:35624700-35684700	in	intron		chr12	+	52858440	2	CSRNP3	NM_001172173	+	52628026	52847259	https://genome.ucsc.edu/cgi-bin/hgTracks?db=rheMac10&lastVirtModeType=default&lastVirtModeExtraState=&virtModeType=default&virtMode=0&nonVirtPosition=&position=chr12:52828440-52888440	out	11181		chr8	+	74053588	1	STAU2	NM_001164383	-	73926495	74258727	https://genome.ucsc.edu/cgi-bin/hgTracks?db=rheMac10&lastVirtModeType=default&lastVirtModeExtraState=&virtModeType=default&virtMode=0&nonVirtPosition=&position=chr8:74023588-74083588	in	intron		chr17
													3	LINC01605	NR_121620	-	37855146	37941569	https://genome.ucsc.edu/cgi-bin/hgTracks?db=rheMac10&lastVirtModeType=default&lastVirtModeExtraState=&virtModeType=default&virtMode=0&nonVirtPosition=&position=chr8:37766081-37826081	out	59065		chr12	+	53018827	2	TTC21B	NM_024753	-	53016550	53097318	https://genome.ucsc.edu/cgi-bin/hgTracks?db=rheMac10&lastVirtModeType=default&lastVirtModeExtraState=&virtModeType=default&virtMode=0&nonVirtPosition=&position=chr12:52988827-53048827	in	intron		chr8	-	77774721	1	LOC102724874	NR_125830	+	77942219	77942289	https://genome.ucsc.edu/cgi-bin/hgTracks?db=rheMac10&lastVirtModeType=default&lastVirtModeExtraState=&virtModeType=default&virtMode=0&nonVirtPosition=&position=chr8:77744721-77804721	out	167498		chr17
													3	SPIDR	NM_001352942	+	47847269	48286443	https://genome.ucsc.edu/cgi-bin/hgTracks?db=rheMac10&lastVirtModeType=default&lastVirtModeExtraState=&virtModeType=default&virtMode=0&nonVirtPosition=&position=chr8:47878856-47938856	in	intron		chr12	-	53917741	2	XIRP2	NM_001079810	+	54037906	54398984	https://genome.ucsc.edu/cgi-bin/hgTracks?db=rheMac10&lastVirtModeType=default&lastVirtModeExtraState=&virtModeType=default&virtMode=0&nonVirtPosition=&position=chr12:53887741-53947741	out	120165		chr8	+	79058867	1	PKIA	NM_006823	+	78994176	79082919	https://genome.ucsc.edu/cgi-bin/hgTracks?db=rheMac10&lastVirtModeType=default&lastVirtModeExtraState=&virtModeType=default&virtMode=0&nonVirtPosition=&position=chr8:79028867-79088867	in	intron		chr17
													3	PEX2	NM_000318	-	77469517	77489173	https://genome.ucsc.edu/cgi-bin/hgTracks?db=rheMac10&lastVirtModeType=default&lastVirtModeExtraState=&virtModeType=default&virtMode=0&nonVirtPosition=&position=chr8:77427208-77487208	out	12309		chr12	+	55691206	2	CERS6	NM_001256126	+	55591298	55904228	https://genome.ucsc.edu/cgi-bin/hgTracks?db=rheMac10&lastVirtModeType=default&lastVirtModeExtraState=&virtModeType=default&virtMode=0&nonVirtPosition=&position=chr12:55661206-55721206	in	intron		chr8	-	90590187	1	LINC00534	NR_051989	+	90638974	90780041	https://genome.ucsc.edu/cgi-bin/hgTracks?db=rheMac10&lastVirtModeType=default&lastVirtModeExtraState=&virtModeType=default&virtMode=0&nonVirtPosition=&position=chr8:90560187-90620187	out	48787		chr17
													3	PEX2	NM_000318	-	77469517	77489173	https://genome.ucsc.edu/cgi-bin/hgTracks?db=rheMac10&lastVirtModeType=default&lastVirtModeExtraState=&virtModeType=default&virtMode=0&nonVirtPosition=&position=chr8:77437593-77497593	out	1924		chr12	+	71404244	2	ZNF804A	NM_194250	+	71683520	72032092	https://genome.ucsc.edu/cgi-bin/hgTracks?db=rheMac10&lastVirtModeType=default&lastVirtModeExtraState=&virtModeType=default&virtMode=0&nonVirtPosition=&position=chr12:71374244-71434244	out	279276		chr8	+	99124717	1	STK3	NM_001256312	-	98751457	99218297	https://genome.ucsc.edu/cgi-bin/hgTracks?db=rheMac10&lastVirtModeType=default&lastVirtModeExtraState=&virtModeType=default&virtMode=0&nonVirtPosition=&position=chr8:99094717-99154717	in	intron		chr17
													3	LINC02605	NR_157588	+	79304125	79307138	https://genome.ucsc.edu/cgi-bin/hgTracks?db=rheMac10&lastVirtModeType=default&lastVirtModeExtraState=&virtModeType=default&virtMode=0&nonVirtPosition=&position=chr8:79266083-79326083	out	8042		chr12	-	76332598	2	COL5A2	NM_000393	-	76166574	76322623	https://genome.ucsc.edu/cgi-bin/hgTracks?db=rheMac10&lastVirtModeType=default&lastVirtModeExtraState=&virtModeType=default&virtMode=0&nonVirtPosition=&position=chr12:76302598-76362598	out	9975		chr8	-	105421985	1	ZFPM2	NM_012082	+	105568775	106072686	https://genome.ucsc.edu/cgi-bin/hgTracks?db=rheMac10&lastVirtModeType=default&lastVirtModeExtraState=&virtModeType=default&virtMode=0&nonVirtPosition=&position=chr8:105391985-105451985	out	146790		chr18
													3	INTS8	NR_073445	+	95138953	95196006	https://genome.ucsc.edu/cgi-bin/hgTracks?db=rheMac10&lastVirtModeType=default&lastVirtModeExtraState=&virtModeType=default&virtMode=0&nonVirtPosition=&position=chr8:95162243-95222243	in	intron		chr12	-	80501799	2	PCGEM1	NR_002769	+	79977678	80003633	https://genome.ucsc.edu/cgi-bin/hgTracks?db=rheMac10&lastVirtModeType=default&lastVirtModeExtraState=&virtModeType=default&virtMode=0&nonVirtPosition=&position=chr12:80471799-80531799	out	498166		chr8	+	111929916	1	LINC01609	NR_125418	-	111330149	111442198	https://genome.ucsc.edu/cgi-bin/hgTracks?db=rheMac10&lastVirtModeType=default&lastVirtModeExtraState=&virtModeType=default&virtMode=0&nonVirtPosition=&position=chr8:111899916-111959916	out	487718		chr18
													3	ZFPM2	NM_001362837	+	105569883	106072686	https://genome.ucsc.edu/cgi-bin/hgTracks?db=rheMac10&lastVirtModeType=default&lastVirtModeExtraState=&virtModeType=default&virtMode=0&nonVirtPosition=&position=chr8:105569866-105629866	in	intron		chr12	+	84984277	2	PLCL1	NM_006226	+	84893676	85248591	https://genome.ucsc.edu/cgi-bin/hgTracks?db=rheMac10&lastVirtModeType=default&lastVirtModeExtraState=&virtModeType=default&virtMode=0&nonVirtPosition=&position=chr12:84954277-85014277	in	intron		chr8	+	116375935	1	LINC00536	NR_046215	-	116217162	116584705	https://genome.ucsc.edu/cgi-bin/hgTracks?db=rheMac10&lastVirtModeType=default&lastVirtModeExtraState=&virtModeType=default&virtMode=0&nonVirtPosition=&position=chr8:116345935-116405935	in	intron		chr18
													3	TRPS1	NM_001282902	-	115683427	115944521	https://genome.ucsc.edu/cgi-bin/hgTracks?db=rheMac10&lastVirtModeType=default&lastVirtModeExtraState=&virtModeType=default&virtMode=0&nonVirtPosition=&position=chr8:115526327-115586327	out	127100		chr12	-	95343392	2	PLEKHM3	NM_001080475	-	95244113	95452241	https://genome.ucsc.edu/cgi-bin/hgTracks?db=rheMac10&lastVirtModeType=default&lastVirtModeExtraState=&virtModeType=default&virtMode=0&nonVirtPosition=&position=chr12:95313392-95373392	in	intron		chr9	-	1804809	1	WDR37	NM_014023	+	1780412	1856702	https://genome.ucsc.edu/cgi-bin/hgTracks?db=rheMac10&lastVirtModeType=default&lastVirtModeExtraState=&virtModeType=default&virtMode=0&nonVirtPosition=&position=chr9:1774809-1834809	in	intron		chr18
													3	PLXDC2	NM_001282736	+	20947722	21414258	https://genome.ucsc.edu/cgi-bin/hgTracks?db=rheMac10&lastVirtModeType=default&lastVirtModeExtraState=&virtModeType=default&virtMode=0&nonVirtPosition=&position=chr9:21287887-21347887	in	intron		chr12	+	96180333	2	LOC101927960	NR_136588	+	95953701	96181940	https://genome.ucsc.edu/cgi-bin/hgTracks?db=rheMac10&lastVirtModeType=default&lastVirtModeExtraState=&virtModeType=default&virtMode=0&nonVirtPosition=&position=chr12:96150333-96210333	in	intron		chr9	+	9564088	1	LOC105376398	NR_134492	-	9681069	9703622	https://genome.ucsc.edu/cgi-bin/hgTracks?db=rheMac10&lastVirtModeType=default&lastVirtModeExtraState=&virtModeType=default&virtMode=0&nonVirtPosition=&position=chr9:9534088-9594088	out	116981		chr18
													3	AGAP12P	NR_029396	-	50411254	50882461	https://genome.ucsc.edu/cgi-bin/hgTracks?db=rheMac10&lastVirtModeType=default&lastVirtModeExtraState=&virtModeType=default&virtMode=0&nonVirtPosition=&position=chr9:50710294-50770294	in	intron		chr12	-	96662339	2	MAP2	NM_001039538	+	96758676	97074284	https://genome.ucsc.edu/cgi-bin/hgTracks?db=rheMac10&lastVirtModeType=default&lastVirtModeExtraState=&virtModeType=default&virtMode=0&nonVirtPosition=&position=chr12:96632339-96692339	out	96337		chr9	-	27679305	1	ABI1	NM_001178125	-	27677982	27795666	https://genome.ucsc.edu/cgi-bin/hgTracks?db=rheMac10&lastVirtModeType=default&lastVirtModeExtraState=&virtModeType=default&virtMode=0&nonVirtPosition=&position=chr9:27649305-27709305	in	exon		chr18
													3	BMS1P4	NR_026592	-	50890413	51037653	https://genome.ucsc.edu/cgi-bin/hgTracks?db=rheMac10&lastVirtModeType=default&lastVirtModeExtraState=&virtModeType=default&virtMode=0&nonVirtPosition=&position=chr9:50902896-50962896	in	intron		chr12	-	97683335	2	LANCL1-AS1	NR_110606	+	97657755	97780776	https://genome.ucsc.edu/cgi-bin/hgTracks?db=rheMac10&lastVirtModeType=default&lastVirtModeExtraState=&virtModeType=default&virtMode=0&nonVirtPosition=&position=chr12:97653335-97713335	in	intron		chr9	+	49844222	1	ANTXRLP1	NR_103828	-	49797944	49854787	https://genome.ucsc.edu/cgi-bin/hgTracks?db=rheMac10&lastVirtModeType=default&lastVirtModeExtraState=&virtModeType=default&virtMode=0&nonVirtPosition=&position=chr9:49814222-49874222	in	intron		chr18
													3	ANXA2P3	NR_001446	-	73110789	73112136	https://genome.ucsc.edu/cgi-bin/hgTracks?db=rheMac10&lastVirtModeType=default&lastVirtModeExtraState=&virtModeType=default&virtMode=0&nonVirtPosition=&position=chr9:73429442-73489442	out	347306		chr12	+	100324075	2	IKZF2	NM_001371276	-	100349673	100505118	https://genome.ucsc.edu/cgi-bin/hgTracks?db=rheMac10&lastVirtModeType=default&lastVirtModeExtraState=&virtModeType=default&virtMode=0&nonVirtPosition=&position=chr12:100294075-100354075	out	25598		chr9	+	77048070	1	RHOBTB1	NM_001350910	+	77042674	77118091	https://genome.ucsc.edu/cgi-bin/hgTracks?db=rheMac10&lastVirtModeType=default&lastVirtModeExtraState=&virtModeType=default&virtMode=0&nonVirtPosition=&position=chr9:77018070-77078070	in	intron		chr18
													3	PCDH15	NM_001354404	+	82414450	84190507	https://genome.ucsc.edu/cgi-bin/hgTracks?db=rheMac10&lastVirtModeType=default&lastVirtModeExtraState=&virtModeType=default&virtMode=0&nonVirtPosition=&position=chr9:82401374-82461374	in	intron		chr12	-	103549625	2	XRCC5	NM_021141	+	103486548	103584725	https://genome.ucsc.edu/cgi-bin/hgTracks?db=rheMac10&lastVirtModeType=default&lastVirtModeExtraState=&virtModeType=default&virtMode=0&nonVirtPosition=&position=chr12:103519625-103579625	in	intron		chr9	-	77084879	1	RHOBTB1	NM_001350910	+	77042674	77118091	https://genome.ucsc.edu/cgi-bin/hgTracks?db=rheMac10&lastVirtModeType=default&lastVirtModeExtraState=&virtModeType=default&virtMode=0&nonVirtPosition=&position=chr9:77054879-77114879	in	intron		chr18
													3	PCGF5	NM_032373	+	91440355	91502651	https://genome.ucsc.edu/cgi-bin/hgTracks?db=rheMac10&lastVirtModeType=default&lastVirtModeExtraState=&virtModeType=default&virtMode=0&nonVirtPosition=&position=chr9:91460552-91520552	in	intron		chr12	-	112903946	2	NYAP2	NM_020864	+	112850279	113099248	https://genome.ucsc.edu/cgi-bin/hgTracks?db=rheMac10&lastVirtModeType=default&lastVirtModeExtraState=&virtModeType=default&virtMode=0&nonVirtPosition=&position=chr12:112873946-112933946	in	intron		chr9	-	77883104	1	ANK3	NM_001320874	+	77605211	77966685	https://genome.ucsc.edu/cgi-bin/hgTracks?db=rheMac10&lastVirtModeType=default&lastVirtModeExtraState=&virtModeType=default&virtMode=0&nonVirtPosition=&position=chr9:77853104-77913104	in	intron		chr2
													3	USP9X	NM_001039590	+	40929777	41085327	https://genome.ucsc.edu/cgi-bin/hgTracks?db=rheMac10&lastVirtModeType=default&lastVirtModeExtraState=&virtModeType=default&virtMode=0&nonVirtPosition=&position=chrX:40969003-41029003	in	intron		chr12	+	114374235	2	RHBDD1	NM_001167608	+	114282189	114453681	https://genome.ucsc.edu/cgi-bin/hgTracks?db=rheMac10&lastVirtModeType=default&lastVirtModeExtraState=&virtModeType=default&virtMode=0&nonVirtPosition=&position=chr12:114344235-114404235	in	intron		chr9	-	80095954	1	IPMK	NM_152230	+	79766409	79850873	https://genome.ucsc.edu/cgi-bin/hgTracks?db=rheMac10&lastVirtModeType=default&lastVirtModeExtraState=&virtModeType=default&virtMode=0&nonVirtPosition=&position=chr9:80065954-80125954	out	245081		chr2
													3	MIR325HG	NR_110405	-	73592324	73698383	https://genome.ucsc.edu/cgi-bin/hgTracks?db=rheMac10&lastVirtModeType=default&lastVirtModeExtraState=&virtModeType=default&virtMode=0&nonVirtPosition=&position=chrX:73664972-73724972	in	intron		chr12	+	114634974	2	COL4A3	NM_000091	+	114612836	114761672	https://genome.ucsc.edu/cgi-bin/hgTracks?db=rheMac10&lastVirtModeType=default&lastVirtModeExtraState=&virtModeType=default&virtMode=0&nonVirtPosition=&position=chr12:114604974-114664974	in	intron		chr9	+	92360424	1	CPEB3	NM_001178137	-	92213275	92418340	https://genome.ucsc.edu/cgi-bin/hgTracks?db=rheMac10&lastVirtModeType=default&lastVirtModeExtraState=&virtModeType=default&virtMode=0&nonVirtPosition=&position=chr9:92330424-92390424	in	intron		chr2
													3	ATRX	NM_138270	-	74195506	74480891	https://genome.ucsc.edu/cgi-bin/hgTracks?db=rheMac10&lastVirtModeType=default&lastVirtModeExtraState=&virtModeType=default&virtMode=0&nonVirtPosition=&position=chrX:74285648-74345648	in	intron		chr12	+	115751370	2	SPHKAP	NM_001142644	-	115428595	115624540	https://genome.ucsc.edu/cgi-bin/hgTracks?db=rheMac10&lastVirtModeType=default&lastVirtModeExtraState=&virtModeType=default&virtMode=0&nonVirtPosition=&position=chr12:115721370-115781370	out	126830		chrX	-	7390182	1	VCX2	NM_016378	+	7373594	7375193	https://genome.ucsc.edu/cgi-bin/hgTracks?db=rheMac10&lastVirtModeType=default&lastVirtModeExtraState=&virtModeType=default&virtMode=0&nonVirtPosition=&position=chrX:7360182-7420182	out	14989		chr2
													3	BRDTP1	NR_003539	-	93244648	93245416	https://genome.ucsc.edu/cgi-bin/hgTracks?db=rheMac10&lastVirtModeType=default&lastVirtModeExtraState=&virtModeType=default&virtMode=0&nonVirtPosition=&position=chrX:92591946-92651946	out	622702		chr12	-	116273262	2	PID1	NM_001330156	-	116439428	116573664	https://genome.ucsc.edu/cgi-bin/hgTracks?db=rheMac10&lastVirtModeType=default&lastVirtModeExtraState=&virtModeType=default&virtMode=0&nonVirtPosition=&position=chr12:116243262-116303262	out	166166		chrX	+	19881661	1	EIF1AX	NM_001412	-	19878113	19896592	https://genome.ucsc.edu/cgi-bin/hgTracks?db=rheMac10&lastVirtModeType=default&lastVirtModeExtraState=&virtModeType=default&virtMode=0&nonVirtPosition=&position=chrX:19851661-19911661	in	exon		chr2
													3	CLDN2	NM_001171092	+	103678158	103708853	https://genome.ucsc.edu/cgi-bin/hgTracks?db=rheMac10&lastVirtModeType=default&lastVirtModeExtraState=&virtModeType=default&virtMode=0&nonVirtPosition=&position=chrX:103652463-103712463	in	intron		chr13	-	25362463	2	DHFRP3	NR_033423	-	25634437	25635530	https://genome.ucsc.edu/cgi-bin/hgTracks?db=rheMac10&lastVirtModeType=default&lastVirtModeExtraState=&virtModeType=default&virtMode=0&nonVirtPosition=&position=chr13:25332463-25392463	out	271974		chrX	+	65554935	1	YIPF6	NM_173834	+	65535003	65577443	https://genome.ucsc.edu/cgi-bin/hgTracks?db=rheMac10&lastVirtModeType=default&lastVirtModeExtraState=&virtModeType=default&virtMode=0&nonVirtPosition=&position=chrX:65524935-65584935	in	intron		chr2
													3	TEX13C	NM_001195272	+	121577255	121582499	https://genome.ucsc.edu/cgi-bin/hgTracks?db=rheMac10&lastVirtModeType=default&lastVirtModeExtraState=&virtModeType=default&virtMode=0&nonVirtPosition=&position=chrX:121436118-121496118	out	111137		chr13	+	31187054	2	LRRTM4	NR_146416	+	31165414	31956101	https://genome.ucsc.edu/cgi-bin/hgTracks?db=rheMac10&lastVirtModeType=default&lastVirtModeExtraState=&virtModeType=default&virtMode=0&nonVirtPosition=&position=chr13:31157054-31217054	in	intron		chrX	-	70986548	1	XIST	NR_001564	-	70937327	70969817	https://genome.ucsc.edu/cgi-bin/hgTracks?db=rheMac10&lastVirtModeType=default&lastVirtModeExtraState=&virtModeType=default&virtMode=0&nonVirtPosition=&position=chrX:70956548-71016548	out	16731		chr2
													3	SPANXD	NM_032417	+	141195066	141195343	https://genome.ucsc.edu/cgi-bin/hgTracks?db=rheMac10&lastVirtModeType=default&lastVirtModeExtraState=&virtModeType=default&virtMode=0&nonVirtPosition=&position=chrX:141320876-141380876	out	155533		chr13	+	31739846	2	LRRTM4	NR_146416	+	31165414	31956101	https://genome.ucsc.edu/cgi-bin/hgTracks?db=rheMac10&lastVirtModeType=default&lastVirtModeExtraState=&virtModeType=default&virtMode=0&nonVirtPosition=&position=chr13:31709846-31769846	in	intron		chrX	+	82090033	1	HNRNPA1L2	NM_001011725	-	82079620	82536484	https://genome.ucsc.edu/cgi-bin/hgTracks?db=rheMac10&lastVirtModeType=default&lastVirtModeExtraState=&virtModeType=default&virtMode=0&nonVirtPosition=&position=chrX:82060033-82120033	in	intron		chr2
													3	SLITRK2	NM_001144004	+	141859743	141867702	https://genome.ucsc.edu/cgi-bin/hgTracks?db=rheMac10&lastVirtModeType=default&lastVirtModeExtraState=&virtModeType=default&virtMode=0&nonVirtPosition=&position=chrX:141649719-141709719	out	180024		chr13	-	44903582	2	UGP2	NM_001001521	-	44893409	44947552	https://genome.ucsc.edu/cgi-bin/hgTracks?db=rheMac10&lastVirtModeType=default&lastVirtModeExtraState=&virtModeType=default&virtMode=0&nonVirtPosition=&position=chr13:44873582-44933582	in	intron		chrX	-	82913540	1	CHM	NM_000390	-	82699352	82893251	https://genome.ucsc.edu/cgi-bin/hgTracks?db=rheMac10&lastVirtModeType=default&lastVirtModeExtraState=&virtModeType=default&virtMode=0&nonVirtPosition=&position=chrX:82883540-82943540	out	20289		chr2
													3	FMR1NB	NM_152578	+	144001725	144044004	https://genome.ucsc.edu/cgi-bin/hgTracks?db=rheMac10&lastVirtModeType=default&lastVirtModeExtraState=&virtModeType=default&virtMode=0&nonVirtPosition=&position=chrX:144108869-144168869	out	94865		chr13	+	48331824	2	BCL11A	NM_022893	+	48273659	48368733	https://genome.ucsc.edu/cgi-bin/hgTracks?db=rheMac10&lastVirtModeType=default&lastVirtModeExtraState=&virtModeType=default&virtMode=0&nonVirtPosition=&position=chr13:48301824-48361824	in	intron		chrX	+	84648722	1	KLHL4	NM_019117	+	84332201	84491288	https://genome.ucsc.edu/cgi-bin/hgTracks?db=rheMac10&lastVirtModeType=default&lastVirtModeExtraState=&virtModeType=default&virtMode=0&nonVirtPosition=&position=chrX:84618722-84678722	out	157434		chr2
													2	AHCTF1	NR_136586	+	2070965	2169926	https://genome.ucsc.edu/cgi-bin/hgTracks?db=rheMac10&lastVirtModeType=default&lastVirtModeExtraState=&virtModeType=default&virtMode=0&nonVirtPosition=&position=chr1:2101022-2161022	in	intron		chr13	+	50344980	2	LINC01122	NR_033873	-	49727006	50269808	https://genome.ucsc.edu/cgi-bin/hgTracks?db=rheMac10&lastVirtModeType=default&lastVirtModeExtraState=&virtModeType=default&virtMode=0&nonVirtPosition=&position=chr13:50314980-50374980	out	75172		chrX	+	84802349	1	KLHL4	NM_019117	+	84332201	84491288	https://genome.ucsc.edu/cgi-bin/hgTracks?db=rheMac10&lastVirtModeType=default&lastVirtModeExtraState=&virtModeType=default&virtMode=0&nonVirtPosition=&position=chrX:84772349-84832349	out	311061		chr2
													2	IFITM1	NM_003641	+	9937283	9937949	https://genome.ucsc.edu/cgi-bin/hgTracks?db=rheMac10&lastVirtModeType=default&lastVirtModeExtraState=&virtModeType=default&virtMode=0&nonVirtPosition=&position=chr1:10343083-10403083	out	435134		chr13	+	50446423	2	LINC01795	NR_147010	-	50474727	50477611	https://genome.ucsc.edu/cgi-bin/hgTracks?db=rheMac10&lastVirtModeType=default&lastVirtModeExtraState=&virtModeType=default&virtMode=0&nonVirtPosition=&position=chr13:50416423-50476423	out	28304		chrX	+	111067044	1	HTR2C	NM_000868	+	111141565	111434981	https://genome.ucsc.edu/cgi-bin/hgTracks?db=rheMac10&lastVirtModeType=default&lastVirtModeExtraState=&virtModeType=default&virtMode=0&nonVirtPosition=&position=chrX:111037044-111097044	out	74521		chr2
													2	EDEM3	NR_135118	-	41950253	42019505	https://genome.ucsc.edu/cgi-bin/hgTracks?db=rheMac10&lastVirtModeType=default&lastVirtModeExtraState=&virtModeType=default&virtMode=0&nonVirtPosition=&position=chr1:41949097-42009097	in	intron		chr13	+	51484045	2	VRK2	NM_001288837	-	50607754	50739729	https://genome.ucsc.edu/cgi-bin/hgTracks?db=rheMac10&lastVirtModeType=default&lastVirtModeExtraState=&virtModeType=default&virtMode=0&nonVirtPosition=&position=chr13:51454045-51514045	out	744316		chrX	+	128038499	1	FIRRE	NR_026975	-	127949995	128071143	https://genome.ucsc.edu/cgi-bin/hgTracks?db=rheMac10&lastVirtModeType=default&lastVirtModeExtraState=&virtModeType=default&virtMode=0&nonVirtPosition=&position=chrX:128008499-128068499	in	intron		chr2
													2	SWT1	NM_017673	+	42404694	42531619	https://genome.ucsc.edu/cgi-bin/hgTracks?db=rheMac10&lastVirtModeType=default&lastVirtModeExtraState=&virtModeType=default&virtMode=0&nonVirtPosition=&position=chr1:42436119-42496119	in	intron		chr13	-	52083010	2	CCDC85A	NM_001348512	-	52287458	52483691	https://genome.ucsc.edu/cgi-bin/hgTracks?db=rheMac10&lastVirtModeType=default&lastVirtModeExtraState=&virtModeType=default&virtMode=0&nonVirtPosition=&position=chr13:52053010-52113010	out	204448		chrX	+	133968010	1	ZIC3	NM_003413	+	133733475	133739429	https://genome.ucsc.edu/cgi-bin/hgTracks?db=rheMac10&lastVirtModeType=default&lastVirtModeExtraState=&virtModeType=default&virtMode=0&nonVirtPosition=&position=chrX:133938010-133998010	out	228581		chr2
													2	CDC73	NM_024529	+	50431516	50573166	https://genome.ucsc.edu/cgi-bin/hgTracks?db=rheMac10&lastVirtModeType=default&lastVirtModeExtraState=&virtModeType=default&virtMode=0&nonVirtPosition=&position=chr1:50538756-50598756	in	intron		chr13	-	54483389	2	ACYP2	NM_001320587	-	54370975	54712559	https://genome.ucsc.edu/cgi-bin/hgTracks?db=rheMac10&lastVirtModeType=default&lastVirtModeExtraState=&virtModeType=default&virtMode=0&nonVirtPosition=&position=chr13:54453389-54513389	in	intron		chrX	-	135966514	1	ATP11C	NM_001353812	-	135934070	136137281	https://genome.ucsc.edu/cgi-bin/hgTracks?db=rheMac10&lastVirtModeType=default&lastVirtModeExtraState=&virtModeType=default&virtMode=0&nonVirtPosition=&position=chrX:135936514-135996514	in	intron		chr2
													2	KCNT2	NR_146058	-	53608120	54006410	https://genome.ucsc.edu/cgi-bin/hgTracks?db=rheMac10&lastVirtModeType=default&lastVirtModeExtraState=&virtModeType=default&virtMode=0&nonVirtPosition=&position=chr1:53730759-53790759	in	intron		chr13	-	68328440	2	SLC8A1	NM_001112802	+	68362071	68769371	https://genome.ucsc.edu/cgi-bin/hgTracks?db=rheMac10&lastVirtModeType=default&lastVirtModeExtraState=&virtModeType=default&virtMode=0&nonVirtPosition=&position=chr13:68298440-68358440	out	33631															chr2
													2	DENND1B	NR_125340	-	54902801	55181675	https://genome.ucsc.edu/cgi-bin/hgTracks?db=rheMac10&lastVirtModeType=default&lastVirtModeExtraState=&virtModeType=default&virtMode=0&nonVirtPosition=&position=chr1:54950329-55010329	in	intron		chr13	+	68731870	2	SLC8A1	NM_021097	+	68447929	68769371	https://genome.ucsc.edu/cgi-bin/hgTracks?db=rheMac10&lastVirtModeType=default&lastVirtModeExtraState=&virtModeType=default&virtMode=0&nonVirtPosition=&position=chr13:68701870-68761870	in	intron															chr2
													2	NR5A2	NM_205860	+	57461378	57609907	https://genome.ucsc.edu/cgi-bin/hgTracks?db=rheMac10&lastVirtModeType=default&lastVirtModeExtraState=&virtModeType=default&virtMode=0&nonVirtPosition=&position=chr1:57104678-57164678	out	326700		chr13	-	74193871	2	LINC01320	NR_126404	-	74225692	74226168	https://genome.ucsc.edu/cgi-bin/hgTracks?db=rheMac10&lastVirtModeType=default&lastVirtModeExtraState=&virtModeType=default&virtMode=0&nonVirtPosition=&position=chr13:74163871-74223871	out	31821															chr2
													2	ATF6	NM_007348	-	89022842	89224279	https://genome.ucsc.edu/cgi-bin/hgTracks?db=rheMac10&lastVirtModeType=default&lastVirtModeExtraState=&virtModeType=default&virtMode=0&nonVirtPosition=&position=chr1:89084639-89144639	in	intron		chr13	-	74582622	2	LINC01317	NR_126403	-	74632116	74981387	https://genome.ucsc.edu/cgi-bin/hgTracks?db=rheMac10&lastVirtModeType=default&lastVirtModeExtraState=&virtModeType=default&virtMode=0&nonVirtPosition=&position=chr13:74552622-74612622	out	49494															chr2
													2	VAV3	NM_006113	+	116346090	116743563	https://genome.ucsc.edu/cgi-bin/hgTracks?db=rheMac10&lastVirtModeType=default&lastVirtModeExtraState=&virtModeType=default&virtMode=0&nonVirtPosition=&position=chr1:116335323-116395323	in	intron		chr13	-	75524603	2	LTBP1	NM_206943	-	75530876	75980924	https://genome.ucsc.edu/cgi-bin/hgTracks?db=rheMac10&lastVirtModeType=default&lastVirtModeExtraState=&virtModeType=default&virtMode=0&nonVirtPosition=&position=chr13:75494603-75554603	out	6273															chr2
													2	RNPC3	NM_017619	-	120678319	120710685	https://genome.ucsc.edu/cgi-bin/hgTracks?db=rheMac10&lastVirtModeType=default&lastVirtModeExtraState=&virtModeType=default&virtMode=0&nonVirtPosition=&position=chr1:120692254-120752254	out	11569		chr13	-	87777349	2	TDRD15	NM_001306137	-	87845408	87867200	https://genome.ucsc.edu/cgi-bin/hgTracks?db=rheMac10&lastVirtModeType=default&lastVirtModeExtraState=&virtModeType=default&virtMode=0&nonVirtPosition=&position=chr13:87747349-87807349	out	68059															chr2
													2	COL11A1	NM_080629	+	121115975	121335159	https://genome.ucsc.edu/cgi-bin/hgTracks?db=rheMac10&lastVirtModeType=default&lastVirtModeExtraState=&virtModeType=default&virtMode=0&nonVirtPosition=&position=chr1:121580903-121640903	out	275744		chr13	-	91699175	2	RAD51AP2	NM_001099218	+	91447293	91455225	https://genome.ucsc.edu/cgi-bin/hgTracks?db=rheMac10&lastVirtModeType=default&lastVirtModeExtraState=&virtModeType=default&virtMode=0&nonVirtPosition=&position=chr13:91669175-91729175	out	243950															chr2
													2	OLFM3	NM_001288823	+	122161819	122361342	https://genome.ucsc.edu/cgi-bin/hgTracks?db=rheMac10&lastVirtModeType=default&lastVirtModeExtraState=&virtModeType=default&virtMode=0&nonVirtPosition=&position=chr1:121724509-121784509	out	407310		chr13	+	94977721	2	LINC00276	NR_103814	+	94479418	94655033	https://genome.ucsc.edu/cgi-bin/hgTracks?db=rheMac10&lastVirtModeType=default&lastVirtModeExtraState=&virtModeType=default&virtMode=0&nonVirtPosition=&position=chr13:94947721-95007721	out	322688															chr20
													2	DBT	NM_001918	+	123900548	123959082	https://genome.ucsc.edu/cgi-bin/hgTracks?db=rheMac10&lastVirtModeType=default&lastVirtModeExtraState=&virtModeType=default&virtMode=0&nonVirtPosition=&position=chr1:123897210-123957210	in	intron		chr13	-	95412301	2	LOC100506474	NR_038434	+	95802726	95843115	https://genome.ucsc.edu/cgi-bin/hgTracks?db=rheMac10&lastVirtModeType=default&lastVirtModeExtraState=&virtModeType=default&virtMode=0&nonVirtPosition=&position=chr13:95382301-95442301	out	390425															chr20
													2	LINC01360	NR_110676	-	151074330	151106243	https://genome.ucsc.edu/cgi-bin/hgTracks?db=rheMac10&lastVirtModeType=default&lastVirtModeExtraState=&virtModeType=default&virtMode=0&nonVirtPosition=&position=chr1:150888778-150948778	out	155552		chr13	+	100020134	2	KIDINS220	NR_145964	+	99927591	100046644	https://genome.ucsc.edu/cgi-bin/hgTracks?db=rheMac10&lastVirtModeType=default&lastVirtModeExtraState=&virtModeType=default&virtMode=0&nonVirtPosition=&position=chr13:99990134-100050134	in	intron															chr20
													2	BTBD3	NM_181443	-	54599287	54635018	https://genome.ucsc.edu/cgi-bin/hgTracks?db=rheMac10&lastVirtModeType=default&lastVirtModeExtraState=&virtModeType=default&virtMode=0&nonVirtPosition=&position=chr10:54570032-54630032	in	exon		chr14	+	31202768	2	ABTB2	NM_145804	+	31094863	31307169	https://genome.ucsc.edu/cgi-bin/hgTracks?db=rheMac10&lastVirtModeType=default&lastVirtModeExtraState=&virtModeType=default&virtMode=0&nonVirtPosition=&position=chr14:31172768-31232768	in	intron															chr20
													2	PDE6H	NM_006205	+	16375266	16384386	https://genome.ucsc.edu/cgi-bin/hgTracks?db=rheMac10&lastVirtModeType=default&lastVirtModeExtraState=&virtModeType=default&virtMode=0&nonVirtPosition=&position=chr11:16339634-16399634	out	5632		chr14	-	32599173	2	PRRG4	NM_024081	-	32598705	32624596	https://genome.ucsc.edu/cgi-bin/hgTracks?db=rheMac10&lastVirtModeType=default&lastVirtModeExtraState=&virtModeType=default&virtMode=0&nonVirtPosition=&position=chr14:32569173-32629173	in	exon															chr20
													2	PLEKHA5	NM_019012	+	20546457	20795010	https://genome.ucsc.edu/cgi-bin/hgTracks?db=rheMac10&lastVirtModeType=default&lastVirtModeExtraState=&virtModeType=default&virtMode=0&nonVirtPosition=&position=chr11:20615374-20675374	in	intron		chr14	-	34891915	2	MPPED2	NM_001145399	+	34822951	35025839	https://genome.ucsc.edu/cgi-bin/hgTracks?db=rheMac10&lastVirtModeType=default&lastVirtModeExtraState=&virtModeType=default&virtMode=0&nonVirtPosition=&position=chr14:34861915-34921915	in	intron															chr3
													2	LINC02468	NR_146523	-	21563676	21568540	https://genome.ucsc.edu/cgi-bin/hgTracks?db=rheMac10&lastVirtModeType=default&lastVirtModeExtraState=&virtModeType=default&virtMode=0&nonVirtPosition=&position=chr11:21620017-21680017	out	81477		chr14	-	37226767	2	METTL15	NM_152636	-	37095749	37336722	https://genome.ucsc.edu/cgi-bin/hgTracks?db=rheMac10&lastVirtModeType=default&lastVirtModeExtraState=&virtModeType=default&virtMode=0&nonVirtPosition=&position=chr14:37196767-37256767	in	intron															chr3
													2	PDE3A	NM_000921	+	21819107	22129791	https://genome.ucsc.edu/cgi-bin/hgTracks?db=rheMac10&lastVirtModeType=default&lastVirtModeExtraState=&virtModeType=default&virtMode=0&nonVirtPosition=&position=chr11:21798557-21858557	in	intron		chr14	+	59440030	2	DNHD1	NM_173589	-	59420009	59443850	https://genome.ucsc.edu/cgi-bin/hgTracks?db=rheMac10&lastVirtModeType=default&lastVirtModeExtraState=&virtModeType=default&virtMode=0&nonVirtPosition=&position=chr14:59410030-59470030	in	intron															chr3
													2	TMTC1	NM_175861	-	30842924	31129464	https://genome.ucsc.edu/cgi-bin/hgTracks?db=rheMac10&lastVirtModeType=default&lastVirtModeExtraState=&virtModeType=default&virtMode=0&nonVirtPosition=&position=chr11:31101420-31161420	out	1956		chr14	+	59613195	2	CAVIN3	NM_145040	+	59620303	59621865	https://genome.ucsc.edu/cgi-bin/hgTracks?db=rheMac10&lastVirtModeType=default&lastVirtModeExtraState=&virtModeType=default&virtMode=0&nonVirtPosition=&position=chr14:59583195-59643195	out	7108															chr3
													2	TBC1D15	NR_027449	+	71406557	71498399	https://genome.ucsc.edu/cgi-bin/hgTracks?db=rheMac10&lastVirtModeType=default&lastVirtModeExtraState=&virtModeType=default&virtMode=0&nonVirtPosition=&position=chr11:71433913-71493913	in	intron		chr14	+	63476201	2	OR52J3	NM_001001916	-	63461789	63462721	https://genome.ucsc.edu/cgi-bin/hgTracks?db=rheMac10&lastVirtModeType=default&lastVirtModeExtraState=&virtModeType=default&virtMode=0&nonVirtPosition=&position=chr14:63446201-63506201	out	13480															chr3
													2	NAV3	NM_014903	+	77409582	77789739	https://genome.ucsc.edu/cgi-bin/hgTracks?db=rheMac10&lastVirtModeType=default&lastVirtModeExtraState=&virtModeType=default&virtMode=0&nonVirtPosition=&position=chr11:77752681-77812681	in	intron		chr14	-	70759043	2	RSF1	NM_016578	-	70743670	70895441	https://genome.ucsc.edu/cgi-bin/hgTracks?db=rheMac10&lastVirtModeType=default&lastVirtModeExtraState=&virtModeType=default&virtMode=0&nonVirtPosition=&position=chr14:70729043-70789043	in	intron															chr3
													2	ALX1	NM_006982	+	84895288	84916997	https://genome.ucsc.edu/cgi-bin/hgTracks?db=rheMac10&lastVirtModeType=default&lastVirtModeExtraState=&virtModeType=default&virtMode=0&nonVirtPosition=&position=chr11:84998808-85058808	out	111811		chr14	-	73781166	2	LINC02720	NR_120570	-	73908341	73920135	https://genome.ucsc.edu/cgi-bin/hgTracks?db=rheMac10&lastVirtModeType=default&lastVirtModeExtraState=&virtModeType=default&virtMode=0&nonVirtPosition=&position=chr14:73751166-73811166	out	127175															chr3
													2	CEP290	NM_025114	-	87711278	87806030	https://genome.ucsc.edu/cgi-bin/hgTracks?db=rheMac10&lastVirtModeType=default&lastVirtModeExtraState=&virtModeType=default&virtMode=0&nonVirtPosition=&position=chr11:87746229-87806229	in	intron		chr14	+	74825515	2	MIR4300	NR_036186	-	75087170	75087264	https://genome.ucsc.edu/cgi-bin/hgTracks?db=rheMac10&lastVirtModeType=default&lastVirtModeExtraState=&virtModeType=default&virtMode=0&nonVirtPosition=&position=chr14:74795515-74855515	out	261655															chr3
													2	LINC02458	NR_038385	-	88698763	88706921	https://genome.ucsc.edu/cgi-bin/hgTracks?db=rheMac10&lastVirtModeType=default&lastVirtModeExtraState=&virtModeType=default&virtMode=0&nonVirtPosition=&position=chr11:88781014-88841014	out	104093		chr14	-	74862296	2	MIR4300	NR_036186	-	75087170	75087264	https://genome.ucsc.edu/cgi-bin/hgTracks?db=rheMac10&lastVirtModeType=default&lastVirtModeExtraState=&virtModeType=default&virtMode=0&nonVirtPosition=&position=chr14:74832296-74892296	out	224874															chr3
													2	LINC02397	NR_144532	+	92241699	92258861	https://genome.ucsc.edu/cgi-bin/hgTracks?db=rheMac10&lastVirtModeType=default&lastVirtModeExtraState=&virtModeType=default&virtMode=0&nonVirtPosition=&position=chr11:92277908-92337908	out	49047		chr14	-	77843960	2	DLG2	NM_001351274	-	76613696	78859796	https://genome.ucsc.edu/cgi-bin/hgTracks?db=rheMac10&lastVirtModeType=default&lastVirtModeExtraState=&virtModeType=default&virtMode=0&nonVirtPosition=&position=chr14:77813960-77873960	in	intron															chr3
													2	ACTR3	NM_005721	-	17192820	17268916	https://genome.ucsc.edu/cgi-bin/hgTracks?db=rheMac10&lastVirtModeType=default&lastVirtModeExtraState=&virtModeType=default&virtMode=0&nonVirtPosition=&position=chr12:17231043-17291043	in	intron		chr14	+	79485239	2	EED	NM_001330334	+	79478614	79514442	https://genome.ucsc.edu/cgi-bin/hgTracks?db=rheMac10&lastVirtModeType=default&lastVirtModeExtraState=&virtModeType=default&virtMode=0&nonVirtPosition=&position=chr14:79455239-79515239	in	intron															chr3
													2	MGAT5	NM_001371457	+	19282638	19618052	https://genome.ucsc.edu/cgi-bin/hgTracks?db=rheMac10&lastVirtModeType=default&lastVirtModeExtraState=&virtModeType=default&virtMode=0&nonVirtPosition=&position=chr12:19317134-19377134	in	intron		chr14	-	81240823	2	RAB38	NM_022337	-	81232107	81294553	https://genome.ucsc.edu/cgi-bin/hgTracks?db=rheMac10&lastVirtModeType=default&lastVirtModeExtraState=&virtModeType=default&virtMode=0&nonVirtPosition=&position=chr14:81210823-81270823	in	intron															chr3
													2	THSD7B	NM_001316349	+	21963985	22866512	https://genome.ucsc.edu/cgi-bin/hgTracks?db=rheMac10&lastVirtModeType=default&lastVirtModeExtraState=&virtModeType=default&virtMode=0&nonVirtPosition=&position=chr12:22091708-22151708	in	intron		chr14	+	82760776	2	FOLH1	NM_001193472	+	82779219	82846870	https://genome.ucsc.edu/cgi-bin/hgTracks?db=rheMac10&lastVirtModeType=default&lastVirtModeExtraState=&virtModeType=default&virtMode=0&nonVirtPosition=&position=chr14:82730776-82790776	out	18443															chr3
													2	LRP1B	NM_018557	-	27344388	29270349	https://genome.ucsc.edu/cgi-bin/hgTracks?db=rheMac10&lastVirtModeType=default&lastVirtModeExtraState=&virtModeType=default&virtMode=0&nonVirtPosition=&position=chr12:28601732-28661732	in	intron		chr14	+	83330191	2	CHORDC1	NM_012124	-	83333463	83356586	https://genome.ucsc.edu/cgi-bin/hgTracks?db=rheMac10&lastVirtModeType=default&lastVirtModeExtraState=&virtModeType=default&virtMode=0&nonVirtPosition=&position=chr14:83300191-83360191	out	3272															chr3
													2	ARHGAP15	NM_018460	+	30302592	30931604	https://genome.ucsc.edu/cgi-bin/hgTracks?db=rheMac10&lastVirtModeType=default&lastVirtModeExtraState=&virtModeType=default&virtMode=0&nonVirtPosition=&position=chr12:30564411-30624411	in	intron		chr14	+	83427369	2	CHORDC1	NM_001144073	-	83333463	83356901	https://genome.ucsc.edu/cgi-bin/hgTracks?db=rheMac10&lastVirtModeType=default&lastVirtModeExtraState=&virtModeType=default&virtMode=0&nonVirtPosition=&position=chr14:83397369-83457369	out	70468															chr3
													2	ARHGAP15	NM_018460	+	30302592	30931604	https://genome.ucsc.edu/cgi-bin/hgTracks?db=rheMac10&lastVirtModeType=default&lastVirtModeExtraState=&virtModeType=default&virtMode=0&nonVirtPosition=&position=chr12:30627708-30687708	in	intron		chr14	-	91702992	2	CNTN5	NM_014361	+	92334540	93681438	https://genome.ucsc.edu/cgi-bin/hgTracks?db=rheMac10&lastVirtModeType=default&lastVirtModeExtraState=&virtModeType=default&virtMode=0&nonVirtPosition=&position=chr14:91672992-91732992	out	631548															chr4
													2	ARHGAP15	NM_018460	+	30302592	30931604	https://genome.ucsc.edu/cgi-bin/hgTracks?db=rheMac10&lastVirtModeType=default&lastVirtModeExtraState=&virtModeType=default&virtMode=0&nonVirtPosition=&position=chr12:30769875-30829875	in	intron		chr14	-	95645932	2	BIRC2	NM_001166	+	95615464	95641092	https://genome.ucsc.edu/cgi-bin/hgTracks?db=rheMac10&lastVirtModeType=default&lastVirtModeExtraState=&virtModeType=default&virtMode=0&nonVirtPosition=&position=chr14:95615932-95675932	out	4840															chr4
													2	ACVR2A	NM_001278579	+	35009902	35096668	https://genome.ucsc.edu/cgi-bin/hgTracks?db=rheMac10&lastVirtModeType=default&lastVirtModeExtraState=&virtModeType=default&virtMode=0&nonVirtPosition=&position=chr12:34995184-35055184	in	intron		chr14	-	97977901	2	LINC02552	NR_120585	-	97821773	97865965	https://genome.ucsc.edu/cgi-bin/hgTracks?db=rheMac10&lastVirtModeType=default&lastVirtModeExtraState=&virtModeType=default&virtMode=0&nonVirtPosition=&position=chr14:97947901-98007901	out	111936															chr4
													2	GALNT5	NM_014568	+	44350594	44412036	https://genome.ucsc.edu/cgi-bin/hgTracks?db=rheMac10&lastVirtModeType=default&lastVirtModeExtraState=&virtModeType=default&virtMode=0&nonVirtPosition=&position=chr12:44138946-44198946	out	181648		chr14	+	98416134	2	CARD18	NM_021571	-	98401260	98403348	https://genome.ucsc.edu/cgi-bin/hgTracks?db=rheMac10&lastVirtModeType=default&lastVirtModeExtraState=&virtModeType=default&virtMode=0&nonVirtPosition=&position=chr14:98386134-98446134	out	12786															chr4
													2	CYTIP	NM_004288	-	44502718	44532693	https://genome.ucsc.edu/cgi-bin/hgTracks?db=rheMac10&lastVirtModeType=default&lastVirtModeExtraState=&virtModeType=default&virtMode=0&nonVirtPosition=&position=chr12:44482166-44542166	in	intron		chr14	-	102732717	2	C11orf87	NM_207645	+	102646045	102653019	https://genome.ucsc.edu/cgi-bin/hgTracks?db=rheMac10&lastVirtModeType=default&lastVirtModeExtraState=&virtModeType=default&virtMode=0&nonVirtPosition=&position=chr14:102702717-102762717	out	79698															chr4
													2	PSMD14	NM_005805	+	48338545	48448392	https://genome.ucsc.edu/cgi-bin/hgTracks?db=rheMac10&lastVirtModeType=default&lastVirtModeExtraState=&virtModeType=default&virtMode=0&nonVirtPosition=&position=chr12:48405645-48465645	in	intron		chr14	-	122526954	2	NFRKB	NM_006165	-	122528416	122559282	https://genome.ucsc.edu/cgi-bin/hgTracks?db=rheMac10&lastVirtModeType=default&lastVirtModeExtraState=&virtModeType=default&virtMode=0&nonVirtPosition=&position=chr14:122496954-122556954	out	1462															chr4
													2	COBLL1	NM_001365672	-	51818096	51984231	https://genome.ucsc.edu/cgi-bin/hgTracks?db=rheMac10&lastVirtModeType=default&lastVirtModeExtraState=&virtModeType=default&virtMode=0&nonVirtPosition=&position=chr12:51920467-51980467	in	intron		chr14	-	122938230	2	ZBTB44	NR_163265	-	122888494	122962884	https://genome.ucsc.edu/cgi-bin/hgTracks?db=rheMac10&lastVirtModeType=default&lastVirtModeExtraState=&virtModeType=default&virtMode=0&nonVirtPosition=&position=chr14:122908230-122968230	in	intron															chr4
													2	ZNF804A	NM_194250	+	71683520	72032092	https://genome.ucsc.edu/cgi-bin/hgTracks?db=rheMac10&lastVirtModeType=default&lastVirtModeExtraState=&virtModeType=default&virtMode=0&nonVirtPosition=&position=chr12:71159813-71219813	out	493707		chr15	-	23180567	2	UQCRH	NM_006004	+	23272707	23273227	https://genome.ucsc.edu/cgi-bin/hgTracks?db=rheMac10&lastVirtModeType=default&lastVirtModeExtraState=&virtModeType=default&virtMode=0&nonVirtPosition=&position=chr15:23150567-23210567	out	92140															chr4
													2	DIRC1	NR_161166	-	75876880	75939335	https://genome.ucsc.edu/cgi-bin/hgTracks?db=rheMac10&lastVirtModeType=default&lastVirtModeExtraState=&virtModeType=default&virtMode=0&nonVirtPosition=&position=chr12:75794181-75854181	out	52699		chr15	+	26242287	2	ASTN2	NM_014010	+	25402796	26389625	https://genome.ucsc.edu/cgi-bin/hgTracks?db=rheMac10&lastVirtModeType=default&lastVirtModeExtraState=&virtModeType=default&virtMode=0&nonVirtPosition=&position=chr15:26212287-26272287	in	intron															chr4
													2	PIKFYVE	NM_015040	+	95679323	95771351	https://genome.ucsc.edu/cgi-bin/hgTracks?db=rheMac10&lastVirtModeType=default&lastVirtModeExtraState=&virtModeType=default&virtMode=0&nonVirtPosition=&position=chr12:95697285-95757285	in	intron		chr15	-	29639686	2	FKBP15	NM_015258	+	29615475	29676820	https://genome.ucsc.edu/cgi-bin/hgTracks?db=rheMac10&lastVirtModeType=default&lastVirtModeExtraState=&virtModeType=default&virtMode=0&nonVirtPosition=&position=chr15:29609686-29669686	in	intron															chr4
													2	MAP2	NM_001039538	+	96758676	97074284	https://genome.ucsc.edu/cgi-bin/hgTracks?db=rheMac10&lastVirtModeType=default&lastVirtModeExtraState=&virtModeType=default&virtMode=0&nonVirtPosition=&position=chr12:96651666-96711666	out	77010		chr15	-	38757439	2	SMC2	NM_001042551	-	38740983	38788716	https://genome.ucsc.edu/cgi-bin/hgTracks?db=rheMac10&lastVirtModeType=default&lastVirtModeExtraState=&virtModeType=default&virtMode=0&nonVirtPosition=&position=chr15:38727439-38787439	in	intron															chr4
													2	IRS1	NM_005544	-	114177468	114243585	https://genome.ucsc.edu/cgi-bin/hgTracks?db=rheMac10&lastVirtModeType=default&lastVirtModeExtraState=&virtModeType=default&virtMode=0&nonVirtPosition=&position=chr12:114201156-114261156	in	intron		chr15	+	41536789	2	BAAT	NM_001701	+	41522405	41539189	https://genome.ucsc.edu/cgi-bin/hgTracks?db=rheMac10&lastVirtModeType=default&lastVirtModeExtraState=&virtModeType=default&virtMode=0&nonVirtPosition=&position=chr15:41506789-41566789	in	intron															chr4
													2	LINC01815	NR_110161	+	27110949	27115464	https://genome.ucsc.edu/cgi-bin/hgTracks?db=rheMac10&lastVirtModeType=default&lastVirtModeExtraState=&virtModeType=default&virtMode=0&nonVirtPosition=&position=chr13:26812083-26872083	out	268866		chr15	+	51440201	2	ACO1	NM_001362840	-	51435609	51507991	https://genome.ucsc.edu/cgi-bin/hgTracks?db=rheMac10&lastVirtModeType=default&lastVirtModeExtraState=&virtModeType=default&virtMode=0&nonVirtPosition=&position=chr15:51410201-51470201	in	exon															chr4
													2	LRRTM4	NR_146416	+	31165414	31956101	https://genome.ucsc.edu/cgi-bin/hgTracks?db=rheMac10&lastVirtModeType=default&lastVirtModeExtraState=&virtModeType=default&virtMode=0&nonVirtPosition=&position=chr13:31168345-31228345	in	intron		chr15	+	62342748	2	IFNA5	NM_002169	+	62316740	62406116	https://genome.ucsc.edu/cgi-bin/hgTracks?db=rheMac10&lastVirtModeType=default&lastVirtModeExtraState=&virtModeType=default&virtMode=0&nonVirtPosition=&position=chr15:62312748-62372748	in	intron															chr4
													2	BCL11A	NM_022893	+	48273659	48368733	https://genome.ucsc.edu/cgi-bin/hgTracks?db=rheMac10&lastVirtModeType=default&lastVirtModeExtraState=&virtModeType=default&virtMode=0&nonVirtPosition=&position=chr13:48301795-48361795	in	intron		chr15	-	69553469	2	NFIB	NM_005596	+	69281014	69513346	https://genome.ucsc.edu/cgi-bin/hgTracks?db=rheMac10&lastVirtModeType=default&lastVirtModeExtraState=&virtModeType=default&virtMode=0&nonVirtPosition=&position=chr15:69523469-69583469	out	40123															chr4
													2	PPM1B	NM_177969	-	64564335	64638249	https://genome.ucsc.edu/cgi-bin/hgTracks?db=rheMac10&lastVirtModeType=default&lastVirtModeExtraState=&virtModeType=default&virtMode=0&nonVirtPosition=&position=chr13:64674111-64734111	out	65862		chr15	-	70675904	2	SNORD137	NR_132976	+	70622210	70622281	https://genome.ucsc.edu/cgi-bin/hgTracks?db=rheMac10&lastVirtModeType=default&lastVirtModeExtraState=&virtModeType=default&virtMode=0&nonVirtPosition=&position=chr15:70645904-70705904	out	53623															chr5
													2	TTC27	NM_001193509	-	76099233	76277431	https://genome.ucsc.edu/cgi-bin/hgTracks?db=rheMac10&lastVirtModeType=default&lastVirtModeExtraState=&virtModeType=default&virtMode=0&nonVirtPosition=&position=chr13:76191327-76251327	in	intron		chr15	-	70898524	2	TYRP1	NM_000550	-	70880237	70897071	https://genome.ucsc.edu/cgi-bin/hgTracks?db=rheMac10&lastVirtModeType=default&lastVirtModeExtraState=&virtModeType=default&virtMode=0&nonVirtPosition=&position=chr15:70868524-70928524	out	1453															chr5
													2	MEMO1	NR_126034	+	76886110	77031821	https://genome.ucsc.edu/cgi-bin/hgTracks?db=rheMac10&lastVirtModeType=default&lastVirtModeExtraState=&virtModeType=default&virtMode=0&nonVirtPosition=&position=chr13:76945306-77005306	in	intron		chr15	-	75400297	2	PTPRD	NM_130393	+	75019405	75442550	https://genome.ucsc.edu/cgi-bin/hgTracks?db=rheMac10&lastVirtModeType=default&lastVirtModeExtraState=&virtModeType=default&virtMode=0&nonVirtPosition=&position=chr15:75370297-75430297	in	intron															chr5
													2	METTL15	NM_152636	-	37095749	37336722	https://genome.ucsc.edu/cgi-bin/hgTracks?db=rheMac10&lastVirtModeType=default&lastVirtModeExtraState=&virtModeType=default&virtMode=0&nonVirtPosition=&position=chr14:37286795-37346795	in	intron		chr15	-	85529880	2	MAMDC2	NM_153267	+	85465895	85637442	https://genome.ucsc.edu/cgi-bin/hgTracks?db=rheMac10&lastVirtModeType=default&lastVirtModeExtraState=&virtModeType=default&virtMode=0&nonVirtPosition=&position=chr15:85499880-85559880	in	intron															chr5
													2	ANO5	NM_001142649	-	43272473	43371696	https://genome.ucsc.edu/cgi-bin/hgTracks?db=rheMac10&lastVirtModeType=default&lastVirtModeExtraState=&virtModeType=default&virtMode=0&nonVirtPosition=&position=chr14:43301007-43361007	in	exon		chr15	-	88055365	2	TMC1	NM_138691	+	88022898	88240792	https://genome.ucsc.edu/cgi-bin/hgTracks?db=rheMac10&lastVirtModeType=default&lastVirtModeExtraState=&virtModeType=default&virtMode=0&nonVirtPosition=&position=chr15:88025365-88085365	in	intron															chr5
													2	GVINP1	NR_003945	+	59209528	59217686	https://genome.ucsc.edu/cgi-bin/hgTracks?db=rheMac10&lastVirtModeType=default&lastVirtModeExtraState=&virtModeType=default&virtMode=0&nonVirtPosition=&position=chr14:59163300-59223300	out	16228		chr15	-	88619675	2	ANXA1	NM_000700	+	88561840	88580580	https://genome.ucsc.edu/cgi-bin/hgTracks?db=rheMac10&lastVirtModeType=default&lastVirtModeExtraState=&virtModeType=default&virtMode=0&nonVirtPosition=&position=chr15:88589675-88649675	out	39095															chr5
													2	TMEM135	NR_033149	+	80249348	80514307	https://genome.ucsc.edu/cgi-bin/hgTracks?db=rheMac10&lastVirtModeType=default&lastVirtModeExtraState=&virtModeType=default&virtMode=0&nonVirtPosition=&position=chr14:80224587-80284587	in	intron		chr15	-	94873815	2	TLE4	NM_001351558	+	94929384	95086302	https://genome.ucsc.edu/cgi-bin/hgTracks?db=rheMac10&lastVirtModeType=default&lastVirtModeExtraState=&virtModeType=default&virtMode=0&nonVirtPosition=&position=chr15:94843815-94903815	out	55569															chr5
													2	SLC44A1	NM_001286730	-	37470946	37625989	https://genome.ucsc.edu/cgi-bin/hgTracks?db=rheMac10&lastVirtModeType=default&lastVirtModeExtraState=&virtModeType=default&virtMode=0&nonVirtPosition=&position=chr15:37474819-37534819	in	intron		chr16	-	66024671	2	LINC01483	NR_109972	+	65909102	66194573	https://genome.ucsc.edu/cgi-bin/hgTracks?db=rheMac10&lastVirtModeType=default&lastVirtModeExtraState=&virtModeType=default&virtMode=0&nonVirtPosition=&position=chr16:65994671-66054671	in	intron															chr5
													2	NIPSNAP3B	NR_130759	-	38105160	38121134	https://genome.ucsc.edu/cgi-bin/hgTracks?db=rheMac10&lastVirtModeType=default&lastVirtModeExtraState=&virtModeType=default&virtMode=0&nonVirtPosition=&position=chr15:38092391-38152391	out	1257		chr17	-	6407737	2	USP12	NM_182488	-	6386171	6490647	https://genome.ucsc.edu/cgi-bin/hgTracks?db=rheMac10&lastVirtModeType=default&lastVirtModeExtraState=&virtModeType=default&virtMode=0&nonVirtPosition=&position=chr17:6377737-6437737	in	intron															chr5
													2	GRIN3A	NM_133445	+	41144971	41310792	https://genome.ucsc.edu/cgi-bin/hgTracks?db=rheMac10&lastVirtModeType=default&lastVirtModeExtraState=&virtModeType=default&virtMode=0&nonVirtPosition=&position=chr15:40669169-40729169	out	445802		chr17	-	9731979	2	USPL1	NM_005800	+	9684423	9724988	https://genome.ucsc.edu/cgi-bin/hgTracks?db=rheMac10&lastVirtModeType=default&lastVirtModeExtraState=&virtModeType=default&virtMode=0&nonVirtPosition=&position=chr17:9701979-9761979	out	6991															chr5
													2	LOC101928438	NR_109802	+	43095884	43335213	https://genome.ucsc.edu/cgi-bin/hgTracks?db=rheMac10&lastVirtModeType=default&lastVirtModeExtraState=&virtModeType=default&virtMode=0&nonVirtPosition=&position=chr15:43268285-43328285	in	intron		chr17	+	12293729	2	STARD13	NM_178006	-	12105018	12300998	https://genome.ucsc.edu/cgi-bin/hgTracks?db=rheMac10&lastVirtModeType=default&lastVirtModeExtraState=&virtModeType=default&virtMode=0&nonVirtPosition=&position=chr17:12263729-12323729	in	intron															chr5
													2	DMRTA1	NM_022160	-	61257411	61266317	https://genome.ucsc.edu/cgi-bin/hgTracks?db=rheMac10&lastVirtModeType=default&lastVirtModeExtraState=&virtModeType=default&virtMode=0&nonVirtPosition=&position=chr15:61228824-61288824	in	intron		chr17	+	14477884	2	NBEA	NM_001204197	+	14389193	14600225	https://genome.ucsc.edu/cgi-bin/hgTracks?db=rheMac10&lastVirtModeType=default&lastVirtModeExtraState=&virtModeType=default&virtMode=0&nonVirtPosition=&position=chr17:14447884-14507884	in	intron															chr5
													2	DMRTA1	NM_022160	-	61257411	61266317	https://genome.ucsc.edu/cgi-bin/hgTracks?db=rheMac10&lastVirtModeType=default&lastVirtModeExtraState=&virtModeType=default&virtMode=0&nonVirtPosition=&position=chr15:61235149-61295149	in	intron		chr17	-	15679760	2	RFXAP	NM_000538	+	15667548	15677441	https://genome.ucsc.edu/cgi-bin/hgTracks?db=rheMac10&lastVirtModeType=default&lastVirtModeExtraState=&virtModeType=default&virtMode=0&nonVirtPosition=&position=chr17:15649760-15709760	out	2319															chr5
													2	LINC00583	NR_038194	-	69648912	69666626	https://genome.ucsc.edu/cgi-bin/hgTracks?db=rheMac10&lastVirtModeType=default&lastVirtModeExtraState=&virtModeType=default&virtMode=0&nonVirtPosition=&position=chr15:69551222-69611222	out	67690		chr17	-	15945948	2	CSNK1A1L	NM_145203	-	15940909	15943304	https://genome.ucsc.edu/cgi-bin/hgTracks?db=rheMac10&lastVirtModeType=default&lastVirtModeExtraState=&virtModeType=default&virtMode=0&nonVirtPosition=&position=chr17:15915948-15975948	out	2644															chr5
													2	PTPRD	NM_002839	+	73097915	75442549	https://genome.ucsc.edu/cgi-bin/hgTracks?db=rheMac10&lastVirtModeType=default&lastVirtModeExtraState=&virtModeType=default&virtMode=0&nonVirtPosition=&position=chr15:73788332-73848332	in	intron		chr17	-	20283911	2	VWA8	NM_015058	-	20152957	20535114	https://genome.ucsc.edu/cgi-bin/hgTracks?db=rheMac10&lastVirtModeType=default&lastVirtModeExtraState=&virtModeType=default&virtMode=0&nonVirtPosition=&position=chr17:20253911-20313911	in	intron															chr5
													2	RFX3	NM_134428	+	80344999	80655812	https://genome.ucsc.edu/cgi-bin/hgTracks?db=rheMac10&lastVirtModeType=default&lastVirtModeExtraState=&virtModeType=default&virtMode=0&nonVirtPosition=&position=chr15:80418513-80478513	in	intron		chr17	+	22108340	2	ENOX1	NM_001347971	-	21785558	22362990	https://genome.ucsc.edu/cgi-bin/hgTracks?db=rheMac10&lastVirtModeType=default&lastVirtModeExtraState=&virtModeType=default&virtMode=0&nonVirtPosition=&position=chr17:22078340-22138340	in	intron															chr5
													2	RFX3	NM_134428	+	80344999	80655812	https://genome.ucsc.edu/cgi-bin/hgTracks?db=rheMac10&lastVirtModeType=default&lastVirtModeExtraState=&virtModeType=default&virtMode=0&nonVirtPosition=&position=chr15:80500656-80560656	in	intron		chr17	-	34469301	2	MIR5007	NR_049804	+	33691591	33691679	https://genome.ucsc.edu/cgi-bin/hgTracks?db=rheMac10&lastVirtModeType=default&lastVirtModeExtraState=&virtModeType=default&virtMode=0&nonVirtPosition=&position=chr17:34439301-34499301	out	777622															chr5
													2	RFK	NM_018339	-	91799675	91807680	https://genome.ucsc.edu/cgi-bin/hgTracks?db=rheMac10&lastVirtModeType=default&lastVirtModeExtraState=&virtModeType=default&virtMode=0&nonVirtPosition=&position=chr15:91780175-91840175	out	2495		chr17	-	37670326	2	DIAPH3	NM_001042517	-	38346978	38840829	https://genome.ucsc.edu/cgi-bin/hgTracks?db=rheMac10&lastVirtModeType=default&lastVirtModeExtraState=&virtModeType=default&virtMode=0&nonVirtPosition=&position=chr17:37640326-37700326	out	676652															chr5
													2	PDS5B	NM_015032	+	11578162	11767085	https://genome.ucsc.edu/cgi-bin/hgTracks?db=rheMac10&lastVirtModeType=default&lastVirtModeExtraState=&virtModeType=default&virtMode=0&nonVirtPosition=&position=chr17:11664666-11724666	in	intron		chr17	-	39447641	2	LINC00378	NR_047003	+	39378834	39388196	https://genome.ucsc.edu/cgi-bin/hgTracks?db=rheMac10&lastVirtModeType=default&lastVirtModeExtraState=&virtModeType=default&virtMode=0&nonVirtPosition=&position=chr17:39417641-39477641	out	59445															chr5
													2	DLEU1	NR_109974	+	28535535	28979861	https://genome.ucsc.edu/cgi-bin/hgTracks?db=rheMac10&lastVirtModeType=default&lastVirtModeExtraState=&virtModeType=default&virtMode=0&nonVirtPosition=&position=chr17:28735194-28795194	in	intron		chr17	+	39776278	2	MIR3169	NR_036128	-	39911817	39911859	https://genome.ucsc.edu/cgi-bin/hgTracks?db=rheMac10&lastVirtModeType=default&lastVirtModeExtraState=&virtModeType=default&virtMode=0&nonVirtPosition=&position=chr17:39746278-39806278	out	135539															chr5
													2	LINC00374	NR_132367	-	36844287	36865281	https://genome.ucsc.edu/cgi-bin/hgTracks?db=rheMac10&lastVirtModeType=default&lastVirtModeExtraState=&virtModeType=default&virtMode=0&nonVirtPosition=&position=chr17:37502117-37562117	out	666836		chr17	-	40144656	2	PCDH20	NM_022843	-	40144370	40150210	https://genome.ucsc.edu/cgi-bin/hgTracks?db=rheMac10&lastVirtModeType=default&lastVirtModeExtraState=&virtModeType=default&virtMode=0&nonVirtPosition=&position=chr17:40114656-40174656	in	exon															chr5
													2	DIAPH3	NM_001042517	-	38346978	38840829	https://genome.ucsc.edu/cgi-bin/hgTracks?db=rheMac10&lastVirtModeType=default&lastVirtModeExtraState=&virtModeType=default&virtMode=0&nonVirtPosition=&position=chr17:37667865-37727865	out	649113		chr17	+	44283320	2	LINC00376	NR_126409	-	44188644	44295422	https://genome.ucsc.edu/cgi-bin/hgTracks?db=rheMac10&lastVirtModeType=default&lastVirtModeExtraState=&virtModeType=default&virtMode=0&nonVirtPosition=&position=chr17:44253320-44313320	in	intron															chr5
													2	KLHL1	NM_020866	-	51352767	51791605	https://genome.ucsc.edu/cgi-bin/hgTracks?db=rheMac10&lastVirtModeType=default&lastVirtModeExtraState=&virtModeType=default&virtMode=0&nonVirtPosition=&position=chr17:51214343-51274343	out	108424		chr17	+	45064045	2	LINC00355	NR_145420	-	44976693	45025470	https://genome.ucsc.edu/cgi-bin/hgTracks?db=rheMac10&lastVirtModeType=default&lastVirtModeExtraState=&virtModeType=default&virtMode=0&nonVirtPosition=&position=chr17:45034045-45094045	out	38575															chr5
													2	KLF12	NM_007249	-	55479268	55925022	https://genome.ucsc.edu/cgi-bin/hgTracks?db=rheMac10&lastVirtModeType=default&lastVirtModeExtraState=&virtModeType=default&virtMode=0&nonVirtPosition=&position=chr17:55409882-55469882	out	39386		chr17	+	48376483	2	PCDH9	NM_020403	-	47704811	48656985	https://genome.ucsc.edu/cgi-bin/hgTracks?db=rheMac10&lastVirtModeType=default&lastVirtModeExtraState=&virtModeType=default&virtMode=0&nonVirtPosition=&position=chr17:48346483-48406483	in	intron															chr5
													2	KLF12	NM_007249	-	55479268	55925022	https://genome.ucsc.edu/cgi-bin/hgTracks?db=rheMac10&lastVirtModeType=default&lastVirtModeExtraState=&virtModeType=default&virtMode=0&nonVirtPosition=&position=chr17:55727349-55787349	in	intron		chr17	+	48918085	2	LINC00364	NR_130792	+	48804122	48806682	https://genome.ucsc.edu/cgi-bin/hgTracks?db=rheMac10&lastVirtModeType=default&lastVirtModeExtraState=&virtModeType=default&virtMode=0&nonVirtPosition=&position=chr17:48888085-48948085	out	111403															chr5
													2	UCHL3	NM_006002	+	57327797	57386645	https://genome.ucsc.edu/cgi-bin/hgTracks?db=rheMac10&lastVirtModeType=default&lastVirtModeExtraState=&virtModeType=default&virtMode=0&nonVirtPosition=&position=chr17:57304613-57364613	in	intron		chr17	+	53534430	2	DACH1	NM_080760	-	53212448	53648767	https://genome.ucsc.edu/cgi-bin/hgTracks?db=rheMac10&lastVirtModeType=default&lastVirtModeExtraState=&virtModeType=default&virtMode=0&nonVirtPosition=&position=chr17:53504430-53564430	in	intron															chr5
													2	UCHL3	NM_006002	+	57327797	57386645	https://genome.ucsc.edu/cgi-bin/hgTracks?db=rheMac10&lastVirtModeType=default&lastVirtModeExtraState=&virtModeType=default&virtMode=0&nonVirtPosition=&position=chr17:57313577-57373577	in	intron		chr17	-	61976386	2	SPRY2	NM_005842	-	62167057	62172301	https://genome.ucsc.edu/cgi-bin/hgTracks?db=rheMac10&lastVirtModeType=default&lastVirtModeExtraState=&virtModeType=default&virtMode=0&nonVirtPosition=&position=chr17:61946386-62006386	out	190671															chr5
[truncated: 3,752 more rows]
[truncated: 23 more columns]

[truncated: 1 more sheets: Supplementary figure 7]
